# Supplementary material for: Research on the influence of relocation adaptability on the employment stability of Chinese-style labor immigration: The case of labor migrant communities in Yinchuan City, Ningxia, China
Source: PLoS One. 2024 Jun 6;19(6):e0304199. doi: 10.1371/journal.pone.0304199 (PMC11156335; doi:10.1371/journal.pone.0304199)
Supplement: S1 Data — (XLSX) [file pone.0304199.s001.xlsx]

## Sheet: Sheet1
Serial No.	area	genders	age	matrimonial matrimonial	Immigration time	Ethnicity	Monthly Wage	Gross Annual Income	Population	Labor Force	Elderly and Children	Housing Size	Literacy	Skills training	Health status	totallyM	income levelM	living conditionsM	family harmonyM	quality of lifeM	Employment of membersM	community policingM	community involvementM	community hygieneM	Community NeighborhoodM	Community managementM	Housing policyM	employment policyM	medical insurance policyM	pension policyM	policy on low incomeM	financial policyM	transportation environmentM	Educational environmentM	medical environmentM	ecological environmentM	employment environmentM	Status of identity	Willingness to settle	Relationship with local people	employment methodS	Source of incomeS	consumption patternS	Housing modalitiesS	linguistic environmentS	social interactionS	be discriminated againstS	spare timeS	immigration statusS
1	1	1	2	1	2	0	2	3	4	2	2	2	3	1	1	3	3	3	3	3	4	3	3	3	4	3	3	3	3	3	3	3	3	3	3	3	3	1	1	4	4	4	3	3	3	3	3	3	3
2	1	1	2	0	2	1	1	1	2	1	1	2	3	1	1	5	3	5	2	3	5	5	5	5	5	4	5	5	5	4	5	5	5	5	5	5	5	0	1	5	5	3	2	5	5	5	5	4	5
3	1	1	3	1	2	0	1	2	4	4	0	2	4	1	1	1	1	1	3	4	2	5	4	4	4	3	1	2	4	4	3	4	4	3	4	3	2	0	0	3	2	3	2	2	3	4	2	2	2
4	1	1	3	1	2	1	1	1	6	1	3	2	1	0	0	2	2	2	2	2	2	4	1	4	5	2	1	1	1	2	1	2	3	2	4	3	2	0	1	4	2	1	2	1	4	2	2	2	2
5	1	1	1	1	2	0	1	1	5	1	3	2	1	1	0	1	1	3	1	1	1	4	2	5	3	3	2	2	4	3	4	2	5	3	3	5	1	0	0	2	1	1	5	2	2	2	3	1	2
6	1	1	2	1	2	0	3	2	5	4	0	3	1	0	1	1	2	2	4	4	2	2	4	4	5	4	2	2	5	5	2	4	4	3	4	4	4	1	0	4	2	2	2	2	4	4	4	4	4
7	1	0	3	1	2	1	1	1	5	4	1	3	1	0	0	4	4	4	5	3	2	5	5	5	5	5	5	4	5	5	2	3	5	5	4	4	4	1	1	5	5	4	3	4	5	4	3	3	5
8	1	1	3	1	2	0	1	1	5	2	3	3	2	0	0	3	3	3	3	3	3	4	4	4	4	4	3	3	4	4	4	4	4	4	4	4	4	1	1	3	4	2	2	3	3	4	3	3	3
9	1	1	2	1	2	1	1	2	5	2	3	3	2	1	0	4	1	2	5	4	3	5	5	5	5	5	3	5	5	5	1	5	5	5	5	5	5	1	1	3	5	3	5	3	5	5	3	5	5
10	1	1	2	1	2	0	2	2	6	2	4	2	2	1	1	3	3	3	5	3	2	3	4	4	4	3	2	2	4	4	3	4	3	4	3	3	3	0	1	4	3	3	3	3	4	4	3	3	3
11	1	0	2	1	2	0	1	1	6	2	4	2	1	0	0	3	3	3	4	4	3	3	4	3	3	3	3	3	4	4	2	3	3	3	3	3	3	0	1	4	3	3	3	3	4	3	3	3	3
12	1	1	2	1	2	1	1	1	5	2	3	1	4	1	1	5	3	4	5	3	3	3	4	3	4	4	4	4	4	4	3	4	4	4	4	4	4	1	1	4	3	3	3	4	4	4	4	4	4
13	1	1	2	1	2	0	2	2	5	1	6	2	4	0	1	2	2	2	4	4	2	2	2	2	2	2	2	2	2	2	2	2	2	2	2	2	2	0	0	2	2	2	2	2	4	2	2	2	2
14	1	1	2	1	2	0	3	1	4	1	4	2	3	0	0	3	2	3	4	2	2	4	2	4	4	4	2	3	4	4	1	3	5	4	3	4	3	0	0	4	2	2	1	2	4	3	3	4	4
15	1	1	1	1	2	0	1	1	4	1	4	2	3	1	1	2	3	3	3	3	3	3	3	3	3	3	3	3	3	3	3	3	3	3	3	3	3	0	1	3	3	3	3	3	3	3	3	3	3
16	1	1	1	1	2	0	2	2	6	1	5	3	4	1	0	3	1	1	3	3	3	3	4	3	3	3	4	4	4	4	4	4	3	3	3	4	3	0	1	3	3	3	3	3	3	4	3	3	3
17	1	0	2	1	2	0	1	2	6	2	5	2	3	1	0	3	3	3	4	2	2	2	3	4	4	4	3	3	4	4	4	3	4	4	3	4	3	0	0	3	3	1	2	1	4	4	4	4	4
18	1	1	1	0	2	0	2	2	4	2	2	2	5	0	1	3	3	2	4	3	3	4	3	3	4	3	2	2	3	3	4	3	4	4	4	4	3	0	0	4	3	3	3	3	3	4	3	3	3
19	1	1	2	1	2	1	3	3	4	1	2	2	3	0	0	3	2	3	4	3	3	3	2	2	3	3	3	3	4	3	1	3	4	4	4	4	4	0	1	3	3	4	3	3	3	3	3	3	3
20	1	0	1	1	2	1	4	1	5	1	5	2	1	0	0	3	3	3	5	3	3	3	4	3	4	3	3	3	4	3	2	2	3	3	3	3	3	0	1	5	3	3	3	3	3	3	3	3	3
21	1	0	2	1	2	0	2	2	4	2	2	2	2	1	1	4	3	4	4	4	4	4	4	4	4	4	4	4	4	4	4	4	4	4	4	4	4	1	1	4	4	4	4	4	4	4	4	4	4
22	1	0	1	1	2	0	2	2	4	2	2	2	3	1	1	4	4	4	4	4	4	4	4	4	5	4	4	4	5	5	3	4	5	4	5	4	4	1	1	5	4	4	4	4	5	4	4	4	4
23	1	1	2	1	2	0	1	2	5	4	1	2	2	0	0	3	2	3	5	3	3	3	4	3	4	3	3	3	3	3	3	3	4	3	4	3	3	0	1	4	3	3	2	2	4	4	4	3	3
24	1	0	1	1	2	1	2	3	4	3	1	3	5	0	1	3	3	3	4	3	4	3	4	3	4	4	4	4	4	4	4	4	4	4	4	4	3	0	0	4	4	4	3	3	4	3	3	3	3
25	1	0	2	1	2	1	2	3	4	1	3	2	3	1	1	4	4	4	5	4	4	2	3	1	5	1	5	5	5	5	4	5	4	5	5	5	4	0	1	5	5	4	2	4	5	4	4	4	5
26	1	0	2	1	2	0	2	2	5	2	3	2	1	1	1	4	2	4	4	4	4	4	3	3	4	4	4	4	4	1	1	4	4	3	4	4	4	1	1	4	4	4	2	4	4	4	4	4	4
27	1	0	2	1	2	0	2	3	3	3	0	2	1	1	0	4	2	2	4	4	2	4	4	4	5	4	4	4	4	4	4	3	4	4	4	4	4	1	1	4	4	4	4	4	5	4	4	4	5
28	1	0	2	1	2	0	2	2	4	2	3	2	2	1	1	2	2	2	4	2	2	4	4	2	4	4	2	4	4	4	2	4	4	4	4	4	4	1	1	4	3	2	2	2	4	4	3	4	4
29	1	0	2	1	2	1	3	3	5	2	3	3	3	1	1	4	4	3	4	4	4	3	4	4	4	4	4	4	4	4	3	4	4	4	4	4	4	0	1	4	4	4	4	4	5	4	3	4	4
30	1	0	2	1	2	1	2	2	6	3	4	3	1	0	1	4	2	2	3	2	2	4	4	2	4	4	3	4	2	2	2	3	4	3	4	2	4	1	1	4	4	4	4	2	2	2	3	4	2
31	1	0	1	1	2	0	2	2	6	2	4	3	2	0	1	5	4	4	4	4	4	4	4	4	4	4	4	4	4	4	4	4	5	5	5	4	4	1	1	4	4	4	4	4	5	4	4	4	4
32	1	0	3	1	2	1	1	2	3	2	1	2	1	1	1	4	2	4	4	4	4	4	4	4	4	4	4	4	2	4	4	4	4	4	4	4	4	1	1	4	4	2	2	4	4	4	4	4	4
33	1	0	1	1	2	0	1	3	4	2	2	2	2	0	1	5	4	2	4	4	4	4	4	2	4	4	4	4	4	4	5	4	5	4	4	4	4	1	1	4	4	3	4	4	5	4	4	4	4
34	1	0	2	1	2	0	2	3	6	2	4	3	2	1	1	4	4	4	4	3	2	4	4	4	4	2	4	4	4	4	4	4	4	4	4	4	4	1	1	4	4	4	4	4	4	4	4	4	4
35	1	0	2	1	2	0	2	2	5	1	3	3	1	1	1	4	3	2	2	2	2	4	4	4	4	2	2	4	2	2	2	4	4	4	4	4	4	1	1	4	4	4	4	2	4	4	4	4	4
36	1	0	2	1	2	1	2	5	4	2	2	2	3	1	1	4	4	4	4	4	4	4	4	4	4	4	4	4	4	4	5	4	4	4	4	4	4	1	1	4	4	4	4	4	5	4	4	4	4
37	1	0	2	1	2	0	2	3	6	2	5	3	2	1	1	4	1	4	4	2	2	4	4	4	4	4	4	4	4	3	3	4	4	4	4	4	2	0	1	4	2	2	2	4	5	3	4	4	4
38	1	0	2	1	2	1	2	2	6	4	4	3	1	1	1	4	4	4	4	4	4	4	4	4	2	4	4	4	4	3	4	4	2	4	4	4	4	1	1	4	2	2	4	4	4	4	4	4	4
39	1	1	1	1	2	0	2	3	6	1	3	2	3	0	1	1	3	1	3	3	3	1	1	1	3	1	1	1	3	3	3	3	3	3	3	3	3	0	0	3	3	3	3	3	3	3	3	3	3
40	1	0	2	1	2	1	2	2	4	2	2	2	2	1	1	4	2	2	4	4	4	4	4	4	4	4	4	4	4	4	3	4	4	4	4	4	4	1	0	4	4	4	4	4	5	4	4	4	4
41	1	0	2	1	2	0	2	2	4	2	2	2	2	1	1	4	2	4	4	2	4	4	4	4	4	4	4	4	4	4	2	4	4	4	4	4	4	1	1	4	4	4	2	4	2	4	4	4	4
42	1	1	3	1	2	0	1	1	5	3	3	2	3	0	0	3	3	3	4	4	2	3	3	3	3	4	4	4	5	3	5	4	4	4	3	3	3	0	0	3	3	3	3	3	5	3	3	4	3
43	1	1	2	1	2	0	3	3	5	2	3	3	3	1	1	1	1	1	4	3	1	2	3	2	4	2	1	1	1	1	2	1	1	2	2	2	2	1	0	1	2	1	2	3	2	3	1	2	3
44	1	0	1	1	2	0	2	3	5	2	2	2	3	0	1	4	4	2	4	4	4	4	4	4	4	4	2	4	2	2	2	4	4	4	4	4	4	1	1	4	4	4	4	2	4	4	4	4	4
45	1	0	2	1	2	0	2	3	4	2	2	2	2	1	1	5	4	4	4	4	4	4	4	4	4	4	2	4	4	4	2	3	4	4	4	4	4	1	1	4	4	4	4	4	5	4	4	4	4
46	1	0	2	1	2	1	1	3	4	2	2	2	1	0	1	4	4	4	4	4	4	4	3	4	4	4	4	4	3	3	3	2	4	3	4	4	4	1	1	4	4	3	4	3	4	4	4	4	4
47	1	1	2	0	2	0	2	3	3	2	2	2	3	1	0	5	4	5	5	5	4	5	5	5	5	5	5	5	5	5	5	5	5	5	5	5	5	1	1	5	5	5	4	5	5	5	4	4	5
48	1	1	1	0	2	0	2	2	3	2	1	2	6	0	1	1	2	1	4	3	3	3	3	3	3	2	1	1	4	3	3	3	3	3	3	3	4	0	1	4	3	3	3	2	4	4	1	3	3
49	1	1	2	1	2	1	1	1	3	1	2	2	3	0	0	5	4	4	4	4	4	4	4	4	4	4	4	4	5	4	4	3	4	4	4	4	4	0	1	4	4	4	2	4	5	4	4	4	4
50	1	1	2	1	2	0	2	2	3	1	1	2	2	0	1	3	3	3	5	3	2	3	3	4	4	3	3	2	4	4	1	1	5	5	3	3	3	0	0	3	1	3	1	3	3	3	3	1	1
51	1	1	2	1	2	0	1	1	5	0	3	2	4	0	0	2	2	1	5	1	1	1	5	1	5	2	1	5	5	3	5	1	1	4	4	4	4	0	0	3	2	2	2	2	5	4	4	4	4
52	1	0	2	1	2	0	1	1	5	3	3	3	1	0	0	2	1	3	3	3	3	4	3	4	4	3	3	3	3	3	3	3	4	4	3	4	4	0	1	3	3	3	3	4	3	4	3	4	4
53	1	0	2	1	2	0	1	2	4	2	4	2	1	0	1	2	2	2	4	3	4	2	2	4	4	2	2	4	4	4	2	3	4	4	4	4	4	1	1	4	4	2	2	2	4	4	2	4	4
54	1	1	2	1	2	0	2	4	4	4	0	2	1	0	1	5	5	5	4	4	4	4	4	4	4	4	4	4	4	4	5	5	4	4	4	4	4	0	0	4	4	4	4	4	5	4	4	4	4
55	1	1	3	1	2	0	1	2	3	2	1	2	3	0	0	4	4	4	4	4	4	4	4	4	4	4	4	4	4	4	4	4	4	4	4	4	4	1	1	4	4	4	4	4	4	4	4	4	4
56	1	0	1	1	2	0	1	1	6	1	1	3	2	0	1	2	3	3	3	3	3	3	3	3	3	3	3	3	3	3	3	3	3	3	3	3	3	0	0	4	3	3	3	3	3	3	3	3	3
57	1	1	2	1	2	1	2	2	5	1	3	2	3	1	1	4	2	3	4	3	3	3	3	3	4	3	2	4	4	3	4	3	4	5	4	5	3	0	1	4	3	2	2	3	4	4	3	4	4
58	1	0	2	1	2	0	1	1	4	1	1	2	1	0	0	1	1	3	1	1	2	1	2	3	4	2	1	4	3	3	1	3	2	3	4	3	3	0	1	3	2	2	3	1	3	3	2	2	1
59	1	1	2	1	2	0	1	1	4	1	4	2	3	0	0	1	2	1	4	3	1	1	2	1	3	2	1	1	4	3	2	1	4	4	4	3	1	0	0	4	1	1	1	1	4	4	1	3	1
60	1	1	2	1	2	1	4	2	4	1	2	2	3	1	0	5	3	3	5	4	3	4	4	4	4	4	5	5	5	5	4	4	4	3	3	4	3	0	1	4	4	4	2	2	4	4	3	3	4
61	1	1	2	1	2	0	2	1	4	4	0	2	2	0	0	2	2	2	3	2	2	2	3	2	3	2	2	2	3	2	1	2	3	3	2	2	2	0	1	2	2	2	1	2	2	2	2	2	3
62	1	1	2	1	2	0	2	2	6	2	4	3	3	0	1	3	2	2	3	3	2	3	3	3	3	3	2	2	3	3	3	3	3	3	3	3	3	0	1	3	3	2	3	3	3	3	2	3	3
63	1	0	2	1	2	1	1	1	4	1	3	2	3	0	0	4	3	4	4	3	3	4	4	4	4	4	4	4	4	4	3	3	4	4	4	4	4	0	0	3	3	3	3	3	4	3	3	3	3
64	1	1	2	1	2	0	2	2	5	2	3	3	3	0	1	2	2	3	4	5	1	1	3	3	3	3	3	3	3	3	3	3	4	4	3	3	3	0	1	4	3	3	3	4	4	4	3	4	4
65	1	0	2	1	2	0	1	1	4	1	2	2	1	0	1	1	2	1	3	1	1	1	2	1	3	1	2	2	1	2	3	3	5	3	3	3	3	0	1	2	3	3	3	3	1	1	2	3	3
66	2	0	3	1	2	1	1	3	3	2	1	1	1	0	0	4	2	4	5	3	4	5	5	5	5	5	4	4	5	5	5	3	4	3	4	4	4	0	1	3	3	4	2	2	3	3	3	3	4
67	2	1	2	1	2	0	1	1	3	2	1	1	2	1	1	4	2	3	4	4	2	4	4	4	4	4	2	2	4	4	4	2	4	3	4	4	2	0	1	4	4	2	2	4	4	4	4	4	4
68	2	1	2	0	2	0	1	1	3	1	2	1	2	1	0	4	4	4	4	4	5	5	4	4	4	4	4	4	5	5	5	3	4	3	4	4	4	1	1	3	4	4	2	4	4	4	4	4	4
69	2	1	3	1	2	0	1	3	2	2	0	1	2	1	1	4	4	4	4	3	4	3	4	2	4	3	4	4	2	4	4	2	4	4	4	4	4	1	1	4	4	4	2	2	4	4	4	4	2
70	2	1	2	1	2	1	1	2	3	2	1	1	2	0	0	4	4	4	4	4	4	4	4	4	4	4	4	4	4	4	3	3	4	4	4	4	4	1	1	4	4	4	4	4	4	4	4	4	4
71	2	1	2	1	2	1	2	2	4	1	2	1	5	1	1	4	2	4	4	2	2	4	4	4	4	3	2	2	4	3	3	3	4	4	4	4	2	0	1	4	4	4	4	4	4	4	4	4	4
72	2	1	1	0	2	1	3	5	4	4	0	1	3	0	1	5	4	1	4	4	4	4	4	4	4	4	2	4	4	4	3	4	4	4	4	4	4	0	0	4	4	4	4	4	4	4	4	4	4
73	2	1	2	1	2	0	1	1	3	2	1	1	1	1	1	2	2	2	4	4	2	4	4	4	2	3	2	2	3	4	3	2	4	3	3	4	3	0	1	4	4	4	2	2	4	4	2	2	2
74	2	1	2	0	2	1	2	2	6	6	2	1	3	0	1	4	2	1	4	4	4	4	3	4	4	4	1	1	4	4	4	3	4	4	4	4	2	0	0	2	4	4	4	2	4	4	4	4	4
75	2	1	3	1	2	1	2	2	5	1	1	1	4	0	1	4	2	2	4	3	2	4	2	4	2	2	4	2	2	2	2	3	4	4	2	4	2	1	1	4	4	4	4	4	4	4	4	4	4
76	2	1	2	0	2	1	5	5	1	1	0	1	5	1	1	5	4	4	3	4	4	4	4	4	4	4	5	5	5	5	4	4	5	5	5	5	4	0	1	4	4	4	4	4	5	4	2	4	4
77	2	1	3	1	2	1	1	2	3	2	1	1	4	1	1	4	4	4	4	4	4	4	4	4	4	4	4	4	4	4	4	4	4	4	4	4	4	1	1	4	4	4	4	4	4	4	4	4	4
78	2	0	2	0	2	1	2	5	4	3	1	1	5	0	1	4	2	3	4	4	2	4	2	3	4	3	4	3	3	3	3	3	4	3	3	3	4	0	1	4	4	2	4	4	4	4	4	4	4
79	2	1	3	1	2	1	1	1	4	2	3	1	3	0	0	2	2	2	4	2	4	4	4	4	4	4	2	4	4	4	4	4	4	4	4	4	4	1	1	4	4	4	4	4	2	4	4	4	4
80	2	1	3	1	2	1	1	3	4	2	2	1	1	1	1	2	2	2	4	2	2	4	4	4	4	4	2	3	4	4	4	4	4	4	4	4	4	1	1	4	4	4	4	4	4	4	2	4	2
81	2	0	1	0	2	1	1	2	4	3	0	1	4	1	1	5	5	5	5	5	5	5	5	5	5	5	5	5	5	5	5	5	5	5	5	5	5	1	1	5	5	5	5	5	5	5	3	5	5
82	2	0	2	0	2	1	1	3	4	2	2	1	5	0	1	3	3	2	5	4	3	4	5	4	4	4	3	4	4	4	4	3	4	5	3	4	4	0	1	4	4	3	4	3	4	3	2	5	4
83	2	0	1	1	2	1	1	2	6	2	4	1	4	0	1	3	2	2	3	2	3	3	4	4	4	4	2	3	3	3	3	3	3	3	3	3	3	1	1	4	4	3	3	3	4	4	4	3	3
84	2	0	2	1	2	0	1	2	6	4	4	1	4	0	0	4	2	3	4	2	2	4	5	5	5	5	2	3	3	3	5	4	4	3	3	4	3	1	0	4	5	4	4	3	4	4	4	3	4
85	2	0	1	0	2	1	1	4	5	5	0	1	4	0	1	5	4	4	5	4	4	5	5	5	5	5	5	5	5	5	5	5	4	4	4	5	5	1	1	4	5	4	4	4	5	4	4	4	5
86	2	0	2	1	2	1	1	3	3	2	1	1	3	1	1	5	4	4	3	4	4	4	4	4	4	4	4	4	4	3	3	4	4	4	4	4	4	0	1	4	4	4	4	4	5	4	4	4	4
87	2	0	3	1	2	1	1	2	5	2	2	1	2	1	0	4	4	4	4	4	4	4	4	4	4	4	4	4	4	4	4	4	4	4	4	4	4	1	1	4	4	4	4	4	4	4	4	4	4
88	2	0	2	1	2	0	2	2	3	2	1	1	2	1	1	4	2	4	4	4	2	4	4	3	4	4	2	3	4	3	3	3	4	4	4	4	4	0	1	4	4	4	4	4	5	4	2	4	4
89	2	0	1	1	2	1	1	2	3	2	1	1	3	0	1	3	3	3	3	3	3	3	5	4	5	5	5	5	5	5	3	5	5	5	5	5	5	1	1	4	5	3	4	4	4	4	4	4	4
90	2	0	2	1	2	1	1	2	6	4	4	1	5	1	0	3	3	2	5	3	3	4	4	4	4	4	3	3	4	4	4	4	4	4	4	3	4	0	1	5	4	3	3	3	3	3	3	4	3
91	2	0	2	1	2	1	1	3	3	2	1	1	4	1	1	5	3	3	4	4	3	4	4	4	4	4	4	4	4	4	4	4	4	4	4	4	4	1	1	4	4	4	4	4	5	4	4	4	4
92	2	0	2	1	2	1	1	1	5	2	3	1	2	1	1	4	2	2	3	2	2	4	4	4	4	4	2	2	4	4	4	3	4	4	4	4	2	0	1	4	4	4	4	4	2	4	4	4	4
93	2	0	2	1	2	1	1	2	3	2	1	1	2	1	1	4	4	4	5	4	2	4	4	4	4	4	4	3	4	4	4	3	4	4	4	4	4	1	1	4	4	3	3	4	5	4	4	4	4
94	2	0	2	1	2	1	1	2	3	2	1	1	3	1	1	2	3	3	4	4	3	2	2	3	3	2	3	4	4	4	3	4	3	4	3	3	4	1	1	4	3	4	3	2	4	4	3	4	2
95	2	0	2	1	2	1	1	1	4	2	2	1	3	1	0	4	2	2	4	3	2	3	4	4	4	4	2	4	2	3	2	2	4	4	2	4	2	0	1	4	4	4	2	4	5	2	2	4	4
96	2	0	1	1	2	1	3	3	4	2	2	1	2	1	1	4	4	4	4	4	2	4	4	4	4	4	2	2	4	4	4	4	4	4	4	4	4	0	1	4	2	2	4	4	4	4	2	4	4
97	2	0	2	1	2	1	1	1	3	1	2	1	2	0	1	4	2	2	4	4	2	4	4	4	4	4	4	3	4	4	3	4	4	4	3	4	2	0	1	4	2	2	2	4	5	4	4	4	4
98	2	1	2	1	2	0	1	4	6	1	4	1	4	0	1	4	2	2	3	4	2	2	4	4	4	4	4	2	4	2	4	2	2	4	4	3	2	0	1	4	2	4	4	4	4	4	4	4	4
99	2	0	2	1	2	0	1	4	4	2	2	1	1	1	1	4	4	4	4	4	4	2	2	2	4	2	4	3	4	4	4	2	4	4	4	4	4	0	1	4	4	4	4	4	4	4	4	4	4
100	2	0	2	1	2	1	1	3	4	2	2	1	1	1	1	4	2	2	4	2	2	4	4	4	4	4	4	2	4	4	4	4	4	4	4	4	2	0	1	4	4	4	2	4	4	4	2	4	4
101	2	1	1	1	2	0	3	3	3	2	1	1	3	1	1	4	4	4	4	4	4	4	4	4	4	4	4	4	4	4	3	3	4	4	4	4	4	0	1	4	4	4	4	4	4	4	4	4	4
102	2	1	1	1	2	1	2	2	6	4	2	1	5	1	1	4	4	3	4	4	4	4	4	4	4	4	4	4	4	4	4	4	4	4	4	4	4	0	1	4	4	4	4	4	4	4	4	4	4
103	2	0	2	1	2	0	2	3	4	2	2	1	2	1	1	3	2	2	4	4	2	4	3	4	4	4	2	2	4	4	4	4	4	4	4	4	4	1	1	3	2	2	2	4	4	4	4	4	4
104	2	1	2	1	2	0	1	1	5	2	3	1	3	1	1	4	4	4	4	4	3	2	4	4	4	4	4	2	4	4	4	4	4	4	4	4	4	0	1	4	2	2	2	4	4	4	4	4	4
105	2	0	1	0	2	1	2	2	3	1	2	1	4	1	1	2	2	4	4	3	2	3	3	4	4	3	2	2	3	3	3	3	4	3	2	3	2	0	0	4	2	2	2	2	4	4	2	2	4
106	2	1	2	1	2	0	2	2	6	2	1	1	3	1	0	4	2	2	4	4	4	4	4	4	4	4	2	4	4	3	4	3	4	4	4	4	4	0	1	4	4	4	4	2	4	4	4	4	4
107	1	0	1	1	2	0	1	1	4	1	2	2	1	0	1	4	3	4	3	3	3	4	4	4	4	4	3	4	4	3	3	3	4	3	3	4	3	0	1	4	4	3	3	4	4	4	3	3	4
108	1	1	2	1	2	0	1	2	4	2	4	2	3	0	1	4	2	4	4	2	2	4	4	4	4	4	4	4	4	4	4	4	4	4	4	4	2	0	1	2	2	4	2	4	2	2	4	2	2
109	1	0	2	0	2	0	1	1	4	1	2	2	1	0	1	3	3	3	3	3	3	3	3	4	4	4	3	3	3	3	1	3	3	3	3	3	3	0	0	3	3	3	3	3	3	3	3	3	3
110	1	1	3	1	2	0	1	1	5	0	3	3	1	0	1	4	2	5	5	3	2	5	3	5	2	4	5	3	5	5	5	5	5	5	5	5	3	1	1	5	3	4	4	4	5	3	3	3	4
111	1	1	2	1	2	1	3	3	5	3	2	3	3	1	1	3	2	3	3	4	2	4	3	3	4	4	3	3	3	3	3	3	3	3	2	3	2	1	1	3	3	3	2	3	4	4	3	3	3
112	1	1	3	1	2	0	2	2	3	1	2	2	3	0	1	2	2	2	4	2	2	4	4	4	4	3	4	4	4	4	2	4	4	4	4	4	4	0	0	4	2	2	2	2	4	4	3	4	4
113	1	0	1	1	2	0	1	1	4	0	2	2	2	0	0	3	4	3	5	2	1	5	2	5	5	5	4	4	5	3	2	3	5	5	5	5	3	0	1	4	2	4	2	4	2	2	3	4	1
114	1	0	1	1	2	0	1	1	9	1	7	3	3	0	1	4	3	2	5	4	1	3	5	5	4	3	3	3	5	3	5	5	5	4	4	5	3	0	1	3	1	4	2	3	5	4	3	3	2
115	1	1	3	1	2	0	1	2	4	2	3	2	2	1	0	3	3	4	5	4	3	4	4	4	4	4	4	4	4	4	4	3	4	4	4	4	4	1	1	4	4	4	3	4	4	4	3	4	4
116	1	1	1	0	2	1	3	4	4	2	2	2	4	1	1	4	4	5	5	5	4	4	4	4	4	4	5	5	5	5	5	5	4	4	4	4	4	0	1	4	4	4	5	4	5	4	3	4	4
117	1	0	2	1	2	1	1	2	3	2	1	3	2	0	1	4	2	3	4	4	3	3	3	3	3	3	3	3	4	4	3	4	3	3	4	3	3	0	0	3	3	3	3	3	3	3	2	2	3
118	1	1	2	1	2	0	2	2	5	1	3	2	3	0	1	3	1	3	3	3	2	3	3	3	3	3	3	2	3	3	2	1	3	3	3	4	3	0	1	3	3	3	3	3	3	3	3	3	3
119	1	1	2	1	2	1	3	4	4	2	2	2	4	0	1	2	2	3	5	3	2	2	2	4	4	2	3	4	4	3	4	4	1	2	2	4	4	0	0	4	2	1	3	2	5	3	3	1	3
120	1	1	3	1	2	1	2	3	7	3	3	2	2	0	1	4	3	3	4	4	3	5	3	5	4	3	4	4	4	4	4	4	5	5	3	5	4	1	1	4	4	4	4	4	4	4	3	4	4
121	1	1	3	1	2	0	1	1	5	0	2	3	1	0	1	4	2	4	4	3	2	5	4	5	5	4	3	3	4	4	1	3	5	4	4	4	2	1	0	5	2	3	2	4	5	5	3	4	4
122	1	1	2	1	2	0	2	1	4	4	0	2	2	0	1	3	2	5	5	4	2	5	3	5	4	3	2	2	2	3	2	2	5	5	5	5	2	0	0	4	2	3	5	3	5	5	2	5	5
123	1	1	2	1	2	1	3	2	5	2	3	3	3	1	1	4	4	4	3	3	4	4	4	4	4	3	3	3	2	3	3	3	4	4	3	3	3	0	1	4	3	3	2	4	4	4	3	3	4
124	1	0	2	1	2	0	2	2	5	2	2	3	3	0	0	3	2	3	3	2	2	4	3	4	3	3	3	3	1	3	2	2	4	3	2	4	1	0	1	3	2	3	2	2	4	3	3	3	3
125	1	1	3	1	2	1	1	1	3	2	1	2	3	1	1	3	3	3	5	4	4	4	4	4	4	4	4	3	4	4	3	3	4	4	4	4	2	0	0	4	4	3	2	4	4	4	4	4	4
126	1	0	2	1	2	0	1	1	5	1	3	3	2	0	0	4	4	4	4	4	3	4	4	3	4	4	4	4	2	4	4	4	4	4	4	4	4	1	1	4	4	4	4	4	4	4	4	4	4
127	1	1	2	1	2	1	5	5	3	1	2	2	4	1	1	4	4	4	4	4	4	4	4	4	4	4	4	4	4	4	4	4	4	4	4	4	4	1	0	4	4	4	4	5	4	4	4	4	4
128	1	0	2	1	2	0	1	1	5	1	5	3	2	0	0	4	4	3	5	4	3	5	5	3	4	4	4	4	2	5	4	5	4	5	2	4	4	1	1	5	5	4	4	4	4	4	4	4	4
129	1	0	2	1	2	0	1	1	5	1	3	3	2	0	0	4	4	4	5	4	3	4	5	4	4	3	5	5	2	5	5	5	5	5	2	4	5	1	1	5	5	4	5	5	5	4	3	4	5
130	3	1	2	0	2	0	1	1	4	1	3	2	4	1	1	4	3	5	4	5	3	4	3	5	5	4	5	3	5	5	4	4	5	4	4	5	2	1	1	5	2	2	5	5	5	5	3	3	4
131	1	0	1	1	2	0	1	1	5	1	5	2	1	0	1	4	2	4	3	3	2	4	3	4	4	3	4	3	4	4	3	4	4	4	4	3	3	0	0	4	3	3	3	4	4	4	4	4	3
132	1	0	2	1	2	1	2	3	4	1	3	3	1	0	0	3	2	4	4	3	4	5	4	4	4	3	4	3	3	3	4	3	5	4	3	3	4	1	1	4	4	2	4	4	4	4	4	3	4
133	1	1	2	1	2	1	2	2	4	2	3	2	2	1	1	4	2	2	4	4	4	2	3	2	5	2	5	5	5	4	4	4	1	4	4	2	4	1	1	3	4	2	4	3	5	5	2	5	4
134	1	1	3	1	2	1	1	1	3	2	1	2	2	0	1	5	3	3	5	3	4	5	4	4	4	4	4	4	4	3	3	3	5	5	4	4	4	1	1	5	3	3	2	3	4	4	4	4	4
135	1	0	3	1	2	1	1	3	3	1	0	1	1	0	0	2	2	4	5	4	4	5	5	5	5	5	5	4	5	4	3	4	5	4	2	4	5	1	1	5	4	3	4	5	5	5	5	5	5
136	1	0	3	1	2	0	1	1	6	2	2	2	1	0	1	5	5	4	5	4	4	5	5	5	5	5	5	5	5	5	3	4	5	5	5	5	5	0	1	5	5	5	4	5	5	5	5	5	5
137	1	0	3	1	2	1	1	2	5	2	5	3	2	0	0	4	3	3	4	3	1	1	4	3	4	3	4	2	3	2	2	3	2	3	3	2	2	0	1	4	3	3	2	4	4	4	3	2	4
138	1	1	2	1	2	1	3	3	6	1	4	3	4	1	1	4	2	5	5	3	3	3	4	5	5	4	5	4	4	4	4	4	5	3	4	4	4	0	1	5	4	4	5	5	5	5	4	4	5
139	1	1	2	1	2	0	1	2	4	1	4	2	2	1	1	2	2	3	4	3	2	4	2	4	4	4	3	4	4	4	3	3	4	4	4	3	2	1	0	4	2	2	2	2	2	4	3	2	4
140	1	0	2	1	2	0	2	4	5	2	3	2	4	1	1	3	2	2	4	3	4	2	4	4	4	1	3	4	3	4	3	3	1	2	2	4	3	1	0	4	5	4	4	3	5	4	3	1	2
141	1	1	2	1	2	0	2	2	4	1	4	2	2	1	1	2	1	2	5	3	2	5	2	5	5	4	3	3	5	5	2	3	5	5	5	5	2	1	1	5	2	2	2	3	5	5	3	2	4
142	1	1	3	1	2	1	2	3	6	1	2	3	4	0	1	4	2	3	4	3	3	4	4	4	4	4	3	3	4	4	4	4	4	4	4	4	2	0	0	4	2	4	2	1	4	4	2	4	4
143	1	1	2	1	2	0	2	2	5	4	3	2	2	0	1	3	2	5	5	5	2	5	3	3	3	5	3	5	3	3	3	3	5	4	5	5	2	0	0	5	3	2	5	4	5	3	3	5	5
144	1	1	2	1	2	0	3	3	5	2	3	2	1	0	1	4	3	4	4	4	3	4	4	4	4	3	4	3	4	4	3	3	4	4	4	4	3	0	1	4	3	3	3	4	4	4	4	4	4
145	1	1	2	1	2	0	1	1	5	1	4	2	3	0	1	4	2	4	4	3	3	4	3	4	4	4	4	4	3	3	3	3	4	4	4	4	4	0	0	4	3	3	3	4	4	3	3	3	3
146	1	1	3	1	2	1	1	1	3	1	2	2	1	0	0	2	2	2	4	3	2	3	3	4	3	3	1	1	4	4	4	3	3	4	3	4	2	1	1	4	2	2	2	2	4	4	2	2	4
147	1	1	3	1	2	1	1	2	6	2	3	3	1	0	1	5	2	5	5	4	2	4	4	5	5	5	4	2	1	5	5	3	5	5	1	5	2	0	1	4	4	2	2	5	5	5	3	5	4
148	1	1	2	1	2	0	2	2	6	2	3	2	1	0	0	4	2	2	4	2	3	3	3	3	3	3	3	3	3	2	2	3	4	4	4	4	3	1	1	3	3	4	2	3	2	3	3	3	4
149	1	1	3	1	2	0	3	3	6	2	4	3	3	0	1	5	5	5	5	5	5	5	5	5	5	5	5	5	5	5	5	5	5	5	5	5	5	0	1	5	5	5	5	5	5	5	5	5	5
150	1	1	2	1	2	0	1	1	6	2	4	3	1	1	0	1	1	2	5	5	1	5	5	5	5	4	5	1	4	4	1	1	5	5	1	5	4	1	0	5	1	1	5	3	3	1	5	5	1
151	1	0	2	1	2	0	2	2	5	1	3	2	2	1	1	4	4	4	4	4	4	3	3	2	4	3	4	4	4	4	4	4	2	4	4	2	3	1	1	4	4	3	4	4	4	4	2	4	4
152	1	0	2	1	2	0	1	1	6	2	4	2	1	0	1	4	3	3	4	4	3	4	4	4	4	4	3	4	3	4	4	3	4	4	4	4	3	0	1	4	4	4	3	3	4	3	4	3	4
153	1	1	2	1	2	0	2	2	5	1	4	2	3	0	1	4	4	4	4	4	4	4	4	4	4	4	4	4	4	4	4	4	4	4	4	4	4	0	0	4	4	4	4	4	4	4	4	4	4
154	1	0	3	1	2	0	1	1	3	1	1	2	1	0	0	2	2	4	5	3	2	4	5	5	5	4	3	2	4	2	4	3	5	4	4	4	2	1	1	5	4	3	2	3	4	5	3	3	3
155	1	1	2	1	2	0	2	1	5	2	3	2	3	0	0	5	3	3	5	4	4	5	5	5	5	5	5	5	2	3	4	3	5	4	4	5	4	0	1	3	3	3	3	4	2	2	1	1	4
156	1	0	2	1	2	0	2	1	5	1	5	3	2	1	1	4	4	4	4	4	4	4	4	4	4	4	4	4	4	4	4	4	4	4	4	4	4	1	1	4	4	4	4	4	4	4	4	4	4
157	2	1	3	1	2	1	1	2	6	2	4	3	1	0	1	4	2	5	5	4	2	4	4	4	5	5	4	2	1	1	5	5	5	2	3	4	3	0	0	4	3	3	4	3	5	5	3	3	4
158	1	1	2	1	2	0	1	2	6	1	4	3	1	0	0	4	3	4	4	4	3	3	4	4	4	4	4	4	4	4	4	4	4	4	4	4	4	1	1	5	4	4	2	2	4	4	3	3	3
159	1	0	2	1	2	0	2	1	5	1	5	3	2	1	1	5	4	3	4	4	4	4	4	4	4	4	4	4	4	4	4	4	4	4	4	4	4	1	1	4	4	4	4	4	4	4	4	4	4
160	1	1	2	1	2	0	1	1	4	2	2	2	3	1	1	4	2	2	4	4	2	4	4	3	4	4	4	2	4	4	4	4	4	4	4	4	4	0	1	4	4	4	4	4	4	4	4	4	4
161	1	0	2	1	2	0	1	1	5	1	1	3	2	1	1	4	4	3	4	3	4	4	4	4	4	4	4	4	4	4	4	4	4	4	4	4	4	1	1	4	4	4	4	4	4	4	4	4	4
162	1	1	2	1	2	0	1	1	5	1	5	3	1	0	1	2	2	2	4	2	2	4	4	4	4	4	4	2	4	4	4	4	4	4	2	2	2	0	0	4	4	2	2	2	2	4	3	3	3
163	1	0	2	1	2	0	1	1	5	1	3	3	1	0	1	3	3	3	4	3	3	4	2	4	5	3	3	3	3	3	4	3	5	2	3	4	2	1	0	5	3	3	2	3	4	4	4	3	3
164	1	0	1	1	2	1	2	2	4	1	2	2	4	0	1	3	3	4	5	4	5	5	5	5	5	5	4	4	5	4	4	3	4	5	4	5	4	1	1	5	3	3	3	3	5	4	4	3	4
165	1	1	1	0	2	0	2	2	5	1	3	3	3	0	1	4	4	4	5	4	3	4	4	4	3	4	4	4	4	4	4	3	4	4	3	4	4	1	1	3	4	4	4	4	3	4	4	4	4
166	1	1	2	1	2	0	3	3	4	2	2	3	4	1	1	2	2	2	3	3	2	3	3	3	4	3	2	2	1	2	3	2	4	2	2	4	2	0	1	4	4	4	2	4	4	4	3	3	3
167	1	1	1	1	2	1	5	5	6	2	1	3	6	0	1	4	4	4	4	4	4	4	4	4	4	3	4	4	4	4	4	4	4	4	3	3	4	1	1	4	4	4	4	4	4	4	4	4	4
168	1	1	2	1	2	1	1	4	4	3	1	1	3	0	1	5	5	5	5	5	5	5	5	5	5	5	5	5	5	5	5	5	5	5	5	5	5	1	1	5	5	5	5	4	5	4	5	4	4
169	1	1	1	1	2	1	3	3	4	4	0	1	6	1	1	5	5	5	5	5	5	5	5	5	5	5	5	5	5	5	5	5	5	5	5	5	5	1	1	5	5	5	5	5	5	5	5	5	5
170	2	1	2	1	2	0	1	1	5	1	3	2	2	1	1	5	2	4	4	4	4	4	4	4	5	4	5	4	4	4	4	4	4	4	4	4	4	1	1	5	3	4	4	5	5	5	2	4	4
171	1	1	2	1	2	1	2	2	4	3	3	2	3	0	1	5	3	3	3	5	5	4	4	4	5	3	3	3	4	4	3	3	4	3	4	4	2	0	0	4	2	4	3	4	4	4	3	4	3
172	1	1	2	1	2	1	2	2	4	2	2	3	1	1	1	4	3	4	4	3	2	4	4	4	4	4	4	3	2	3	3	3	4	3	3	3	3	0	1	4	3	3	3	5	5	4	3	3	3
173	1	1	3	1	2	1	2	2	4	2	1	2	2	0	1	4	3	4	4	3	4	4	4	4	4	4	4	4	4	4	4	3	4	3	2	4	4	1	1	4	4	4	4	4	4	4	4	4	4
174	1	1	2	1	2	1	2	2	4	3	3	2	3	0	1	5	3	3	5	4	2	4	5	5	5	3	3	5	4	4	1	1	5	3	3	5	2	0	1	5	2	2	2	4	5	4	3	4	2
175	1	1	3	1	2	1	1	1	4	1	4	2	1	1	0	4	2	2	5	3	2	3	4	3	4	3	3	3	3	4	4	4	4	4	4	4	3	1	1	4	3	3	2	3	3	3	3	2	3
176	1	0	2	1	2	0	1	2	6	0	4	3	3	0	1	4	3	4	3	3	3	4	4	4	4	4	4	4	4	4	4	3	4	5	5	5	3	1	1	5	3	3	1	4	4	4	4	4	4
177	1	0	2	1	2	0	1	1	5	2	2	3	1	0	1	4	1	4	4	2	3	5	5	5	4	4	3	3	2	1	3	3	4	4	3	4	2	1	1	5	3	4	4	4	5	4	4	4	4
178	1	0	2	1	2	0	1	1	5	1	3	3	1	0	0	4	4	4	4	4	4	4	4	4	4	4	4	4	4	3	4	4	4	4	4	4	4	1	1	4	4	4	4	4	4	4	4	4	4
179	1	0	2	1	2	0	1	1	5	1	3	3	1	0	0	4	4	4	4	4	4	4	4	4	4	4	4	4	4	4	4	4	4	4	4	4	4	1	1	4	4	3	4	4	4	4	3	4	4
180	1	0	2	1	2	0	1	1	5	1	3	3	1	0	1	5	4	4	4	4	4	5	4	4	4	4	4	3	4	4	4	4	4	4	4	4	4	1	1	5	5	5	4	4	4	4	4	4	4
181	1	1	2	1	2	0	1	1	3	2	1	2	1	0	1	4	3	3	5	4	3	4	5	5	5	4	4	3	2	3	2	3	5	4	2	5	2	0	1	5	3	3	3	2	5	5	4	5	3
182	1	0	2	1	2	1	2	2	4	4	0	2	2	0	1	4	4	4	4	4	4	4	4	4	3	4	3	4	4	4	4	4	4	4	4	4	3	1	1	3	2	3	3	3	2	4	2	2	4
183	1	1	1	1	2	1	3	3	5	1	3	2	4	0	1	2	2	2	4	4	2	4	4	4	4	4	4	2	4	3	4	3	4	4	4	4	2	1	0	4	4	4	2	2	4	4	4	4	4
184	1	0	2	1	2	0	1	1	5	2	2	3	1	0	1	4	4	4	4	4	4	3	2	2	4	4	4	4	4	4	4	4	3	4	4	4	4	1	1	4	4	4	4	5	4	4	2	4	4
185	1	1	3	1	2	1	1	2	1	1	2	2	1	0	1	1	5	5	5	4	5	5	3	5	5	5	5	4	5	5	2	4	4	4	4	4	4	1	1	5	2	2	3	3	5	4	5	2	5
186	1	1	1	0	2	0	1	1	4	2	2	2	6	1	1	1	3	3	4	4	4	4	4	4	4	4	4	3	4	4	4	3	4	4	3	4	4	1	1	3	3	3	3	3	3	4	3	3	3
187	1	0	3	1	2	0	1	1	5	2	3	3	1	0	0	4	4	4	4	4	4	4	3	4	4	4	4	4	4	4	4	3	4	5	4	4	3	1	1	4	4	4	4	5	5	5	3	4	5
188	1	1	1	0	2	0	1	1	4	2	2	2	6	0	1	3	3	3	3	4	5	5	5	5	5	5	3	3	3	3	5	3	3	5	4	5	5	1	0	3	3	3	3	5	3	5	3	3	3
189	1	0	3	1	2	0	3	3	5	2	6	3	1	0	0	2	3	2	4	3	3	4	2	3	4	3	4	3	4	4	4	4	4	3	4	4	2	0	1	3	3	3	2	2	4	2	4	4	4
190	1	0	2	1	2	1	2	2	7	2	5	2	1	0	0	3	2	3	4	2	3	3	3	4	3	3	3	2	3	3	2	4	4	4	4	4	2	0	1	4	3	3	2	2	4	4	3	3	2
191	1	1	2	1	2	0	3	3	7	1	5	3	1	0	0	4	3	4	5	3	3	4	5	5	5	4	4	3	4	4	1	4	4	4	3	3	1	1	0	4	2	1	1	2	4	3	1	3	3
192	1	1	2	1	2	1	2	2	6	2	4	3	3	1	1	3	1	4	5	3	3	2	2	4	5	3	4	2	2	3	3	3	4	4	4	4	2	1	0	4	2	3	4	4	4	4	4	4	4
193	1	1	2	1	2	0	2	2	5	2	3	3	3	0	1	4	2	4	4	2	3	4	4	4	4	3	4	4	3	3	3	4	4	4	4	4	3	0	1	4	3	4	3	4	4	4	3	3	4
194	1	0	1	0	2	0	1	1	4	1	0	2	4	0	1	4	3	4	4	4	4	4	4	4	4	4	5	5	5	5	5	5	5	5	5	5	5	1	1	4	4	4	4	4	3	4	4	4	4
195	2	0	3	1	2	0	1	2	4	2	1	2	1	0	1	4	4	4	4	4	4	5	4	5	5	5	5	5	5	4	4	4	4	5	5	4	4	0	1	5	4	4	4	4	4	4	3	4	4
196	1	1	2	1	2	1	2	1	3	1	2	2	1	0	1	4	4	4	4	4	2	4	4	4	4	4	2	2	4	4	4	2	5	5	4	4	2	1	0	4	4	4	2	2	5	2	3	3	3
197	1	0	1	0	2	0	2	2	5	2	3	3	4	0	1	2	4	3	4	3	3	2	3	1	5	5	4	4	3	4	4	4	4	3	3	3	3	1	1	5	4	4	4	3	4	4	2	4	4
198	1	1	1	0	2	0	2	1	5	2	3	3	4	0	1	4	4	4	5	3	3	4	3	4	3	4	2	2	2	3	2	3	2	4	3	3	2	1	1	4	3	3	3	3	5	3	3	3	3
199	1	0	2	1	2	0	2	3	3	2	1	3	3	1	1	4	4	2	4	4	4	4	4	4	4	4	4	4	4	4	4	4	4	4	4	4	4	1	1	4	4	4	4	4	4	4	5	4	4
200	1	1	2	1	2	1	2	2	4	2	2	3	3	1	1	4	4	4	4	4	4	4	3	4	4	2	3	3	3	2	4	3	5	4	3	4	3	0	0	4	4	3	3	4	4	4	5	4	3
201	1	1	2	1	2	0	2	2	3	1	1	2	3	0	1	4	2	3	4	4	3	5	4	4	4	5	3	3	4	4	4	4	5	5	4	5	3	1	0	4	4	3	3	3	4	4	4	4	4
202	2	1	2	1	2	0	2	2	4	2	2	2	2	1	1	4	3	3	4	4	3	3	3	4	4	3	3	3	3	3	4	3	4	4	4	4	3	0	1	4	3	3	3	3	4	4	3	3	4
203	1	0	1	1	2	0	1	1	5	1	5	3	2	0	1	3	2	4	5	3	2	4	4	4	4	4	3	3	4	3	3	3	5	4	4	3	4	1	0	5	3	3	2	4	4	4	3	4	3
204	1	1	2	1	2	0	1	2	5	1	5	3	3	0	1	3	3	3	5	3	3	3	3	3	3	3	3	1	3	3	4	3	4	4	3	4	3	1	0	3	3	3	2	4	4	3	3	4	4
205	1	1	2	1	2	1	1	2	4	3	1	3	1	0	1	4	4	4	5	5	5	4	4	4	5	5	5	5	5	4	4	4	5	5	5	5	5	0	1	5	4	4	5	5	5	5	3	5	4
206	1	1	2	1	2	0	2	2	4	2	2	2	1	1	1	4	2	5	5	4	4	4	4	5	5	4	4	4	5	4	5	4	5	4	5	5	3	0	1	5	4	4	2	1	5	5	3	4	4
207	1	1	2	1	2	0	2	2	4	1	2	2	2	1	1	4	4	4	4	4	4	4	4	4	4	4	4	4	4	3	5	4	5	4	4	5	3	0	1	4	4	4	3	4	5	4	3	3	4
208	1	1	2	1	2	0	2	2	4	1	2	2	2	1	1	3	3	3	4	4	4	3	4	4	4	4	4	4	4	3	4	4	4	4	4	4	3	0	1	4	4	4	4	4	5	3	3	2	3
209	1	0	2	1	2	0	1	1	7	1	3	2	1	0	1	2	2	4	4	5	4	5	3	4	4	4	4	4	4	4	4	4	4	4	4	4	2	1	0	4	1	1	2	2	4	4	4	2	3
210	1	0	1	1	2	1	2	5	3	2	3	3	3	0	1	1	2	3	4	2	3	1	3	3	4	1	3	4	4	4	4	3	4	4	4	4	3	1	1	5	5	5	4	4	5	5	5	5	5
211	2	0	2	1	2	0	4	4	6	2	5	1	2	0	1	4	4	4	5	5	4	3	5	4	5	2	2	2	4	2	1	2	4	4	4	4	3	0	0	5	4	4	5	3	5	4	3	1	4
212	2	0	1	1	2	1	4	5	5	4	1	2	6	0	1	5	5	5	5	4	4	4	4	4	3	3	4	4	5	4	4	4	4	4	3	4	4	0	1	4	4	4	3	4	4	4	3	4	4
213	2	0	1	0	2	0	2	3	4	2	2	1	4	0	1	3	3	3	3	3	3	3	3	3	3	3	3	3	3	3	3	3	3	3	3	3	3	0	0	3	3	3	3	3	3	3	3	3	3
214	2	0	3	1	2	0	1	3	5	2	3	1	1	0	0	3	4	4	4	4	4	4	3	4	3	4	4	3	3	3	4	3	4	4	3	4	2	0	1	3	2	3	3	4	4	3	4	4	4
215	2	0	2	1	2	0	1	2	6	2	4	2	6	0	1	2	2	5	5	4	4	3	4	3	5	5	4	3	3	3	2	3	2	3	3	5	3	0	0	4	3	1	3	3	3	3	3	3	2
216	2	0	1	0	2	0	1	1	4	2	2	1	4	0	1	3	3	3	3	3	3	3	3	3	3	3	3	3	2	2	2	3	3	3	3	3	3	0	0	3	3	3	3	3	3	3	3	3	3
217	2	0	2	1	2	0	2	2	2	2	0	1	1	0	1	5	3	5	5	4	3	5	5	5	5	3	3	5	3	3	3	3	5	3	5	5	5	1	1	5	5	5	3	3	2	5	5	5	3
218	2	1	1	1	1	0	2	3	6	2	6	2	6	0	1	2	1	4	5	3	5	5	5	5	5	4	5	1	3	4	4	4	2	4	4	3	4	1	0	4	3	3	4	5	4	4	4	3	4
219	2	1	1	1	2	0	3	4	6	6	6	2	6	1	1	5	5	5	3	5	5	5	5	5	5	5	5	5	5	5	3	3	3	3	3	3	3	0	0	3	3	3	3	3	3	3	3	3	3
220	2	0	3	1	2	0	1	1	5	0	5	1	1	0	0	2	2	2	2	2	2	4	4	4	4	4	2	2	2	3	2	2	4	3	2	4	2	0	1	4	2	1	1	1	1	1	1	1	1
221	2	1	2	1	2	0	2	2	4	1	2	1	2	0	1	4	3	4	4	4	4	4	4	4	4	4	4	3	3	3	3	3	4	4	4	4	4	0	1	4	4	4	4	4	4	4	4	4	4
222	2	1	1	0	2	0	2	2	4	3	1	1	5	1	1	4	3	3	4	3	3	4	3	4	3	3	3	3	3	3	3	3	3	3	3	4	4	0	1	4	4	4	3	3	4	4	3	3	4
223	2	1	1	1	2	0	1	1	3	0	2	1	6	0	0	3	3	3	3	3	3	3	3	1	3	3	3	3	3	3	3	3	3	3	3	3	3	0	1	3	3	3	3	3	3	3	3	3	3
224	2	1	1	0	2	0	5	4	3	2	3	3	6	0	1	5	5	5	5	5	5	4	4	5	4	4	4	4	5	4	4	3	4	4	4	3	3	0	0	5	5	5	5	5	5	5	5	5	4
225	2	0	3	1	2	1	1	1	3	1	2	1	1	0	0	5	3	5	5	5	5	5	5	5	5	5	5	5	5	5	5	5	5	3	5	5	5	0	1	5	3	3	3	5	5	5	5	5	3
226	2	0	1	1	2	0	3	5	2	2	1	1	3	0	1	4	4	4	4	3	4	4	3	4	4	4	4	4	4	4	1	3	4	4	4	4	4	0	1	4	4	4	4	4	4	4	4	4	4
227	2	1	2	1	2	1	1	1	2	1	0	1	1	0	1	4	2	2	3	3	3	3	3	3	3	3	3	3	2	3	2	3	3	3	3	3	2	0	0	3	3	2	2	2	3	3	3	3	3
228	2	1	3	1	2	1	2	3	9	6	3	1	3	1	1	5	5	5	5	5	5	5	5	4	4	3	4	5	5	5	4	4	5	5	2	4	4	1	0	5	4	4	4	4	4	4	3	4	4
229	2	1	2	1	2	1	1	1	2	1	1	1	3	0	1	3	3	3	3	3	3	3	3	3	3	3	3	3	3	3	3	3	3	3	3	3	3	0	1	3	3	3	3	3	3	3	3	3	3
230	2	1	1	0	2	0	3	5	3	2	1	1	3	0	1	3	4	3	5	3	3	4	4	3	3	3	2	2	2	3	3	3	3	4	3	3	2	0	1	4	4	3	4	4	3	3	4	4	4
231	2	1	2	1	2	1	1	4	4	2	2	1	4	0	1	3	2	2	2	2	1	4	4	4	3	2	2	2	2	2	2	3	3	3	3	3	3	0	0	3	2	2	2	2	3	3	2	2	3
232	2	1	2	0	2	1	2	2	4	3	1	1	5	1	1	3	3	4	5	3	3	3	2	3	3	2	2	2	2	2	2	2	3	2	3	3	2	0	1	3	3	3	3	3	4	3	2	3	3
233	2	1	2	1	2	0	1	1	3	2	2	1	2	0	1	2	2	2	4	2	2	2	2	2	4	2	2	2	2	2	2	2	3	4	2	4	4	1	0	4	2	1	2	2	4	2	2	2	2
234	2	1	1	0	2	1	3	3	3	1	2	1	5	0	1	4	3	4	5	3	3	4	4	4	4	4	4	3	5	4	3	3	5	3	5	4	3	0	1	4	4	4	3	4	2	5	4	3	4
235	2	0	2	1	2	1	3	3	4	1	2	1	2	0	1	2	2	2	4	4	4	4	4	4	4	4	2	2	3	3	3	3	3	2	2	2	3	0	1	3	5	4	2	2	4	4	4	2	2
236	2	0	2	1	2	1	3	3	4	1	4	1	2	0	1	1	1	5	5	5	5	4	4	4	4	4	2	2	2	4	2	3	3	2	1	3	4	0	1	4	4	1	2	1	3	5	4	1	4
237	2	1	1	1	2	0	3	3	4	1	2	1	3	0	1	4	4	4	4	4	4	4	3	4	3	3	4	3	3	3	3	3	4	4	4	4	4	0	1	3	4	4	3	3	4	3	3	4	4
238	2	0	2	1	2	0	2	3	5	1	0	1	1	1	1	4	2	4	3	3	3	3	2	3	3	3	2	3	1	4	3	3	3	3	4	4	4	1	1	4	4	4	3	2	3	4	4	2	3
239	2	0	2	1	2	0	1	1	2	1	5	1	1	0	0	2	3	3	5	3	3	3	3	4	3	3	3	3	4	4	3	3	5	5	3	3	3	0	1	3	3	3	4	3	5	3	3	3	3
240	2	1	2	1	2	1	1	1	4	1	2	3	1	0	0	3	2	4	4	2	2	4	4	4	4	4	4	2	3	3	3	2	4	4	3	4	3	0	1	4	2	3	2	4	4	3	3	2	2
241	2	0	3	1	2	1	2	2	6	2	4	1	2	0	1	4	4	3	4	3	3	4	4	4	4	4	4	3	3	2	2	3	4	4	3	3	3	1	1	3	4	4	4	4	4	4	2	4	4
242	2	0	3	1	2	0	1	1	2	2	2	1	1	0	1	4	3	3	5	5	4	3	2	5	4	4	3	1	3	5	3	4	4	4	4	4	5	0	1	5	3	3	3	3	3	3	3	3	3
243	2	0	2	1	2	1	3	5	4	3	1	1	2	0	1	4	4	2	4	4	2	4	4	2	4	2	2	2	4	2	2	3	4	4	4	4	2	0	1	4	4	4	4	2	4	4	4	4	4
244	2	1	2	1	2	0	1	1	5	0	3	1	3	0	0	3	2	4	5	2	2	4	3	4	4	1	4	3	4	3	4	3	4	4	4	4	2	0	1	4	3	1	3	4	4	4	2	3	4
245	2	0	3	1	2	0	1	1	2	2	2	1	1	0	1	4	3	3	5	5	3	3	4	4	4	4	3	3	4	5	4	3	4	4	4	4	4	0	1	5	4	4	4	4	5	4	3	4	4
246	2	1	2	1	2	1	3	3	4	1	4	1	3	0	1	4	2	3	4	2	2	4	4	4	4	4	4	3	3	3	3	3	5	4	5	4	4	0	0	4	4	2	2	4	4	3	3	2	3
247	2	0	3	1	2	1	1	1	2	0	0	2	4	0	1	5	3	4	4	4	4	4	4	4	3	4	4	3	4	4	4	3	4	3	4	4	3	0	1	4	3	3	2	3	4	4	4	4	4
248	3	0	1	1	2	0	1	2	5	2	3	1	3	0	1	4	4	4	5	5	5	4	4	4	3	3	4	4	4	4	3	4	5	4	4	4	4	0	1	4	4	4	4	4	4	4	3	4	4
249	2	1	2	1	2	0	4	4	6	2	4	1	2	0	1	4	3	4	4	3	4	4	3	4	3	4	4	4	4	3	3	3	3	4	4	4	3	0	1	4	4	4	3	4	4	4	3	3	4
250	2	0	2	1	2	1	3	3	4	2	2	2	3	0	1	3	2	4	5	4	5	4	4	5	5	4	2	3	3	4	3	3	4	5	5	5	5	0	0	3	3	3	2	2	4	3	4	3	4
251	2	1	2	1	2	0	1	1	5	2	1	1	3	0	0	2	2	2	3	3	2	3	3	3	3	3	3	3	3	3	3	3	3	3	3	3	3	0	1	3	3	3	3	3	3	3	3	3	3
252	2	1	1	0	2	1	3	3	5	4	0	1	6	1	1	4	4	3	5	5	4	4	4	4	4	3	3	5	4	4	4	3	5	5	5	4	5	0	1	4	4	4	4	4	5	5	5	4	5
253	2	0	1	1	2	1	1	5	6	1	4	1	2	0	1	3	4	2	4	4	3	5	3	4	4	4	3	3	5	4	4	3	4	4	4	4	4	1	0	4	3	4	3	2	4	5	4	4	3
254	2	0	1	1	2	1	4	5	6	1	4	1	2	0	1	3	4	3	3	3	3	3	3	4	4	3	3	3	4	3	4	3	4	4	3	3	4	1	0	4	3	4	3	3	4	4	3	4	3
255	2	0	3	1	2	0	1	1	7	2	4	1	1	0	0	1	2	1	3	2	3	3	3	3	3	3	1	3	2	2	2	3	3	3	3	3	3	0	1	3	3	3	3	2	2	3	3	3	3
256	2	1	2	1	2	1	3	3	4	1	2	1	1	0	0	4	2	2	5	2	3	5	5	5	5	5	5	3	5	3	5	3	3	2	5	5	3	1	1	5	3	3	3	5	3	3	3	1	3
257	2	0	2	1	2	0	1	1	5	1	5	1	1	0	1	4	4	4	5	4	4	4	4	4	4	4	4	4	4	4	4	4	5	5	5	5	5	0	1	5	5	4	5	4	5	5	5	4	5
258	2	0	3	1	2	1	1	2	2	2	2	1	2	0	1	4	3	4	4	2	2	4	4	4	4	4	4	3	4	4	4	3	3	3	3	4	3	0	1	4	4	4	4	4	4	4	4	4	4
259	2	0	3	1	2	0	2	5	6	2	3	1	1	0	1	2	3	2	5	2	2	3	3	3	3	3	2	2	3	3	3	2	5	2	4	4	2	0	1	3	2	2	3	2	3	4	3	4	4
260	2	1	2	1	2	0	2	2	5	1	3	1	3	1	1	4	4	4	4	2	2	4	4	5	5	4	4	2	3	2	3	3	5	4	3	4	3	1	1	4	2	2	3	4	4	4	4	4	1
261	2	0	1	0	2	1	2	5	5	5	2	1	6	1	1	5	4	4	5	5	5	5	5	5	5	5	5	5	5	5	5	5	5	5	5	5	5	1	1	5	5	5	5	5	5	5	5	5	5
262	3	1	3	1	2	1	2	2	5	1	3	1	4	0	1	4	4	5	5	4	4	4	5	5	5	5	5	4	5	4	4	4	5	5	5	4	5	0	1	5	4	4	5	3	5	5	5	3	4
263	2	0	2	1	2	0	1	1	4	1	2	1	1	0	0	2	2	2	3	2	3	3	3	3	3	3	3	3	2	3	2	3	3	3	3	3	3	0	1	3	3	2	3	3	3	3	3	3	3
264	2	1	3	1	2	0	1	1	3	2	1	1	2	0	1	2	4	2	4	4	2	2	2	2	4	4	2	4	4	4	4	2	4	4	4	4	4	0	1	2	4	4	2	2	4	3	4	2	4
265	2	1	3	1	2	1	1	1	3	1	2	1	1	0	0	2	2	4	5	3	2	4	5	5	5	5	5	5	5	3	2	3	3	3	5	5	3	1	1	5	2	2	2	5	4	3	2	4	3
266	2	1	3	0	2	1	1	1	3	1	2	1	1	0	0	4	4	3	4	3	2	4	4	4	4	4	4	2	2	2	2	2	4	3	3	3	3	0	0	3	2	2	2	3	4	3	3	3	4
267	2	1	2	1	2	1	1	2	3	1	1	1	1	0	1	5	3	3	4	4	2	5	4	5	4	4	5	2	4	5	5	3	4	4	5	5	2	1	1	5	2	2	4	5	5	4	4	4	5
268	2	0	1	1	2	0	1	4	4	1	2	1	3	1	1	4	3	4	4	4	4	4	3	4	4	3	3	4	4	4	4	3	4	4	4	4	3	0	1	4	3	3	4	3	4	4	3	4	4
269	2	1	2	1	2	0	3	4	4	1	2	1	3	1	1	2	4	2	5	5	5	4	4	4	4	2	2	2	4	3	2	3	5	5	3	3	3	0	1	4	4	4	2	4	4	4	4	4	4
270	2	1	2	0	2	1	3	3	1	1	0	1	4	0	1	3	3	3	3	3	3	2	3	4	2	3	4	3	4	4	3	2	4	4	4	4	4	0	1	4	4	4	4	4	4	4	3	4	4
271	2	1	3	1	2	1	1	1	6	3	3	1	2	0	1	4	4	4	4	4	3	4	4	4	4	4	4	4	4	4	4	3	4	4	4	4	4	0	1	4	3	3	3	4	4	4	3	4	4
272	2	1	2	0	2	1	1	1	5	1	3	1	3	0	1	4	2	2	2	2	2	4	4	4	4	4	4	3	4	5	3	2	4	4	4	4	2	0	1	4	4	4	3	3	3	4	4	3	2
273	2	0	2	0	2	1	1	1	3	1	2	2	3	0	1	5	4	5	4	3	3	4	4	4	3	4	3	4	4	4	3	3	4	4	4	5	4	1	1	4	4	3	3	3	4	4	4	5	4
274	2	0	2	1	2	1	1	1	2	0	2	1	1	0	0	4	2	2	5	3	2	2	2	2	4	4	4	4	4	3	3	3	4	4	4	4	4	0	0	4	4	4	4	4	4	4	4	4	4
275	2	0	3	1	2	0	1	2	4	1	3	1	1	0	1	4	4	4	5	4	2	2	2	4	3	4	4	4	4	3	3	3	4	4	4	4	4	0	0	4	4	4	4	4	4	4	4	4	4
276	2	1	2	1	2	1	1	1	4	2	2	1	1	0	0	4	1	2	5	2	2	3	3	2	3	2	4	3	3	3	3	3	4	4	3	4	2	0	1	4	2	3	3	2	4	4	3	3	4
277	2	1	2	1	2	1	1	1	4	2	2	1	1	0	0	4	1	2	5	4	2	2	3	2	3	2	4	2	3	3	3	3	4	4	3	4	2	0	1	5	2	2	3	2	4	4	3	2	3
278	2	1	2	1	2	1	1	1	4	2	2	1	1	0	1	4	1	2	3	2	2	3	3	2	3	2	4	2	3	3	3	3	4	4	3	4	2	0	1	4	3	3	3	2	4	4	3	2	3
279	2	1	1	0	2	0	3	3	4	2	2	1	4	0	1	3	2	3	5	4	3	4	4	4	4	4	4	4	4	4	4	4	4	4	4	4	4	0	1	4	3	3	3	4	4	4	2	3	4
280	2	1	1	0	2	1	2	2	5	2	3	1	5	0	1	4	3	3	4	3	3	3	3	4	3	4	3	3	5	4	4	3	4	3	3	5	3	0	0	4	3	3	4	3	4	4	4	3	4
281	2	1	3	1	2	1	3	3	6	5	1	1	2	0	1	4	4	4	4	4	4	4	4	4	4	4	4	4	4	4	3	3	4	3	3	4	4	0	1	4	4	4	4	4	4	4	4	4	4
282	2	0	2	1	2	0	2	5	4	2	2	1	1	0	1	5	2	4	5	2	3	4	4	5	5	4	3	3	4	3	3	3	5	4	4	4	3	0	1	5	4	4	2	4	5	5	4	4	4
283	2	1	2	1	2	0	1	3	4	2	2	1	3	0	1	2	4	3	5	2	2	2	2	2	2	2	2	2	3	3	3	3	5	5	4	4	3	0	1	4	4	4	3	3	3	4	4	4	4
284	2	0	3	1	2	1	1	1	3	1	2	1	1	0	0	2	2	4	4	3	3	4	4	3	4	3	3	3	3	3	3	3	4	4	4	4	4	0	1	4	3	2	2	4	4	4	3	4	2
285	2	0	2	1	2	0	1	3	4	2	2	1	3	0	1	4	3	3	4	4	3	2	4	4	4	3	4	3	3	3	3	3	4	4	4	4	2	0	1	4	3	3	4	4	4	4	3	4	4
286	2	1	2	1	2	1	2	2	5	1	3	1	5	0	1	3	2	3	4	4	2	4	4	4	5	2	3	3	2	2	3	3	5	3	3	4	2	1	1	4	3	3	2	4	4	4	3	3	3
287	2	0	3	1	2	1	1	1	6	1	4	1	1	0	0	2	3	3	4	3	4	4	3	4	3	3	3	3	4	3	3	3	4	4	4	4	3	0	1	4	3	3	4	4	4	4	3	4	4
288	2	0	3	1	2	0	2	5	7	3	4	1	1	0	1	4	2	2	5	2	2	3	3	4	3	3	2	2	2	2	2	2	4	2	4	4	2	0	1	4	3	3	4	2	4	4	4	4	4
289	2	0	1	0	2	1	3	3	5	3	2	1	5	1	1	3	3	2	4	3	3	4	3	4	4	3	3	3	3	3	3	3	4	3	2	3	3	1	1	3	3	3	3	3	4	3	3	3	3
290	2	0	1	0	2	1	3	3	5	3	2	1	5	1	1	3	2	2	4	3	3	4	3	4	4	3	3	3	2	2	3	3	4	3	2	4	2	1	0	3	3	4	3	2	4	4	3	2	3
291	2	0	2	1	2	0	1	1	3	1	1	1	1	0	1	2	2	2	2	2	2	2	2	3	2	2	2	2	3	2	2	2	2	2	2	4	4	0	1	2	4	4	3	4	2	2	2	2	2
292	2	1	3	1	2	1	1	1	4	1	3	1	1	0	0	2	2	2	4	2	2	2	2	4	4	4	4	2	2	2	2	2	4	4	3	4	2	0	0	4	3	3	4	4	4	4	3	4	3
293	2	0	2	1	2	1	1	2	4	1	2	1	2	0	1	4	2	3	4	4	2	4	4	4	4	4	4	2	4	4	3	3	4	4	4	4	4	0	1	4	3	2	2	4	4	4	4	4	4
294	2	1	2	1	2	1	5	3	5	1	3	1	3	1	1	5	4	4	4	4	4	4	4	4	4	4	4	4	4	4	3	3	4	4	4	4	4	0	0	4	4	4	3	4	4	4	4	2	3
295	2	1	2	1	2	1	5	3	5	1	3	1	3	1	1	4	4	4	5	4	4	4	4	4	4	4	4	4	4	4	3	3	4	4	4	4	4	0	0	4	4	4	3	4	4	4	4	3	3
296	2	0	2	1	2	0	1	1	4	1	2	1	1	0	1	3	3	3	4	3	4	5	4	5	5	2	3	3	4	4	4	3	4	3	3	4	4	0	1	4	3	3	3	2	4	4	3	4	4
297	2	0	1	1	2	1	1	3	3	1	1	1	4	1	1	3	3	2	4	4	4	3	3	4	5	3	4	4	4	3	3	3	4	4	3	4	4	1	1	3	5	4	3	2	4	2	3	4	4
298	2	1	2	1	2	1	5	4	5	1	2	1	3	1	1	4	4	4	4	4	4	4	3	4	4	3	4	4	4	4	3	4	5	4	4	4	4	0	0	4	4	4	3	3	3	4	3	4	3
299	2	1	2	1	2	1	1	1	5	1	5	1	1	0	1	4	4	4	4	4	4	4	3	4	4	4	3	3	3	3	3	3	4	4	4	4	3	0	0	4	3	4	2	2	4	4	4	3	3
300	2	1	2	1	2	0	3	5	4	2	2	1	1	0	1	4	2	2	5	2	3	5	4	4	5	4	3	3	4	3	3	3	4	4	4	4	3	0	1	5	4	4	4	4	5	5	4	4	4
301	2	1	2	1	2	1	3	3	4	1	2	1	1	0	0	5	2	5	5	3	2	5	5	5	5	5	5	2	4	3	1	3	3	2	5	5	2	1	1	5	3	4	2	5	3	3	2	3	4
302	2	1	2	1	2	1	2	2	3	2	1	2	4	0	1	4	4	5	5	4	5	5	5	5	5	3	4	5	5	4	4	3	5	2	4	4	5	1	1	4	3	3	2	3	4	3	3	4	3
303	2	0	2	1	2	1	3	4	2	2	0	1	5	0	1	3	4	3	4	4	4	3	3	4	4	3	3	3	4	2	2	3	4	3	3	4	4	0	0	4	4	4	3	2	4	4	3	2	3
304	2	0	2	1	2	1	3	4	2	2	0	1	5	0	1	3	4	3	4	4	4	3	3	4	4	3	2	3	4	2	2	3	4	3	3	4	4	0	0	4	4	4	3	2	4	4	3	2	3
305	2	0	2	1	2	0	2	5	6	3	4	1	1	0	1	4	2	2	4	3	2	3	3	4	4	4	2	2	2	3	3	3	4	3	2	4	2	1	1	3	4	4	4	4	4	4	4	4	4
306	2	0	2	1	2	1	2	5	2	2	2	1	5	0	1	3	3	3	4	4	4	3	3	3	3	3	2	3	3	3	3	3	2	3	3	3	4	0	1	4	4	4	4	4	4	4	3	3	3
307	2	0	3	1	2	1	1	3	4	3	0	1	1	0	1	4	4	4	4	4	4	4	4	4	4	4	4	3	3	3	3	3	4	4	4	4	4	0	1	5	4	4	4	4	4	4	4	4	4
308	2	1	2	1	2	1	4	5	4	2	2	1	4	0	1	4	4	4	3	4	4	4	4	4	3	4	4	3	3	3	3	3	3	4	4	4	3	1	1	4	4	4	4	4	4	4	4	3	3
309	2	1	2	1	2	1	4	5	5	2	3	1	3	1	1	4	4	4	5	4	4	4	4	4	4	4	4	4	3	3	3	3	4	4	4	4	4	1	0	4	4	4	4	4	4	4	3	3	4
310	2	1	1	1	2	1	2	2	4	1	2	1	2	1	1	3	2	4	4	4	4	2	2	2	3	3	3	3	3	4	2	3	3	3	3	2	3	0	0	3	4	4	3	2	5	4	4	4	4
311	2	1	2	1	2	1	3	3	4	1	4	1	3	0	1	1	2	2	5	5	2	3	3	4	4	3	2	3	3	4	3	3	3	3	4	4	3	0	1	4	2	2	4	4	4	4	4	3	4
312	3	0	3	1	2	0	4	4	2	0	2	1	4	0	1	4	4	4	5	5	4	5	5	5	5	5	5	5	5	5	5	4	4	4	4	4	4	1	1	5	5	5	5	5	5	5	5	5	5
313	3	0	3	0	2	0	4	2	2	0	2	1	4	0	1	4	4	4	4	4	1	2	2	4	4	4	4	4	4	4	4	4	4	4	4	4	4	1	1	4	4	3	3	3	3	3	4	4	4
314	3	0	3	1	2	0	4	4	2	1	2	1	4	0	1	4	4	4	4	5	4	5	5	5	4	5	5	5	5	5	5	5	5	4	5	4	4	1	1	5	5	4	5	5	5	5	5	5	4
315	3	0	3	1	2	0	4	3	4	1	2	1	4	0	1	4	4	4	5	5	4	5	5	5	5	5	5	4	4	4	5	5	5	4	4	4	4	1	1	4	4	4	4	4	5	4	4	4	4
316	3	1	3	1	1	1	3	2	6	5	5	1	5	1	1	5	5	5	5	5	3	3	3	3	3	3	3	3	3	3	3	3	3	3	3	3	3	1	1	3	5	5	5	3	3	3	3	3	3
317	3	1	3	1	1	0	1	1	6	2	4	1	1	0	0	3	3	3	4	4	4	4	3	4	4	4	4	3	4	4	4	4	4	4	4	4	4	1	1	3	3	3	2	3	4	4	3	4	4
318	3	0	3	1	1	0	1	1	6	2	4	1	1	0	0	4	3	4	4	3	2	4	3	4	4	4	4	4	3	3	3	3	4	4	4	4	3	1	1	4	2	2	2	4	4	4	4	4	4
319	3	0	1	1	1	0	2	2	7	1	5	1	4	0	0	4	2	4	5	3	2	4	4	4	4	4	4	4	4	4	2	3	4	4	4	4	3	1	1	4	2	2	4	4	4	4	4	2	4
320	3	0	2	1	1	0	1	2	5	1	3	1	1	0	1	3	2	3	3	3	2	3	3	3	3	3	2	3	3	2	2	2	3	3	4	3	3	0	1	3	3	3	3	2	4	4	3	3	3
321	3	0	1	0	1	0	2	2	5	2	3	1	2	0	1	4	2	4	4	4	3	4	4	4	4	4	4	3	4	3	3	3	4	3	3	4	4	0	1	4	4	3	4	3	4	4	3	3	3
322	3	0	2	1	1	0	1	2	5	1	3	1	1	0	1	3	3	3	4	3	3	3	5	4	4	3	3	3	4	4	3	3	4	4	4	3	3	0	1	4	4	3	3	2	4	4	3	3	4
323	3	0	2	1	1	0	1	2	7	1	4	1	1	0	1	4	3	3	4	2	3	4	3	5	4	4	2	3	3	3	3	3	3	4	3	3	3	0	1	4	3	3	3	3	3	4	3	2	3
324	3	0	1	1	1	0	3	4	6	7	5	1	3	1	0	2	2	4	4	2	2	1	2	5	1	4	2	1	3	1	1	1	3	3	1	1	1	1	1	3	3	3	3	5	3	2	4	2	4
325	3	0	2	1	1	0	1	2	5	2	3	1	1	0	1	3	3	3	4	3	3	4	4	4	4	4	2	3	4	3	3	3	4	4	4	4	3	1	1	4	3	3	2	2	4	4	3	4	4
326	3	0	2	1	1	0	1	2	5	1	3	1	1	0	1	2	3	1	4	3	3	3	3	3	4	3	3	3	3	3	3	3	3	4	4	3	3	0	1	4	3	3	3	2	3	4	3	3	3
327	3	0	2	1	1	0	1	2	3	1	3	1	1	0	1	3	2	2	4	4	4	4	4	4	4	4	4	4	3	3	4	4	4	4	4	3	4	1	1	4	4	4	4	4	4	2	2	2	4
328	3	0	2	1	1	0	1	2	3	1	2	1	1	0	1	3	3	4	5	5	4	4	5	5	4	4	5	4	4	4	4	4	4	4	4	4	3	1	1	4	3	4	3	4	4	4	4	4	4
329	3	0	2	1	1	0	1	2	3	1	2	1	1	0	0	4	4	4	5	5	5	5	5	5	5	5	5	5	4	4	5	4	4	4	5	5	5	1	1	5	5	5	5	5	5	5	5	4	5
330	3	0	2	0	1	0	1	1	3	1	2	1	1	0	0	4	4	4	4	4	4	4	4	4	4	4	4	4	3	3	3	4	4	4	4	4	4	1	1	5	4	4	4	4	4	3	4	3	4
331	3	0	2	1	1	1	2	2	3	2	1	1	6	0	1	3	3	3	5	5	4	5	4	4	4	4	3	3	5	3	3	4	4	4	4	4	4	0	1	5	4	4	4	4	4	4	3	3	3
332	3	0	1	1	1	0	2	2	5	2	3	1	2	0	1	2	2	2	4	2	4	4	4	3	4	3	4	2	4	4	4	3	2	2	4	4	3	1	1	4	4	3	4	4	4	4	4	3	4
333	3	0	2	1	1	0	1	1	4	0	2	1	2	0	1	3	3	3	4	3	4	4	3	4	4	4	4	3	4	3	4	3	4	4	4	4	3	1	1	4	3	3	2	3	4	3	3	3	3
334	3	1	3	1	1	1	1	1	4	2	2	1	1	0	1	3	3	2	4	3	3	4	2	2	3	2	2	3	3	3	3	3	4	4	4	4	3	1	1	4	3	2	2	2	4	4	4	2	3
335	3	1	2	1	1	0	1	1	4	2	2	1	3	0	0	4	2	4	4	3	2	4	4	4	4	4	4	3	4	4	4	3	4	3	4	4	4	1	1	4	2	2	3	4	4	4	4	3	4
336	3	1	3	1	1	1	1	1	3	1	1	1	1	0	1	2	2	3	4	3	2	4	4	4	4	4	2	2	4	4	4	4	4	4	4	4	4	1	1	4	4	4	4	4	4	4	4	4	4
337	3	1	3	1	1	0	1	2	2	0	2	1	1	0	0	4	4	4	5	4	3	5	5	5	5	5	5	3	5	5	3	3	5	3	4	4	3	1	1	5	3	3	3	4	5	5	4	3	4
338	3	1	3	1	1	1	1	1	5	2	3	1	1	0	1	4	4	4	4	4	2	2	4	4	5	4	4	2	4	3	3	4	4	4	4	4	4	1	0	4	2	3	4	4	4	4	5	4	4
339	3	0	3	1	1	1	1	1	5	2	3	1	1	0	0	2	2	2	4	3	2	4	2	4	4	4	2	2	4	4	3	4	4	4	4	4	4	0	0	4	2	2	2	2	4	2	2	4	2
340	3	1	2	1	1	1	1	1	5	1	3	1	1	0	1	3	3	3	5	3	3	4	5	5	5	4	2	2	3	4	3	4	5	4	4	5	3	1	0	5	3	3	4	3	4	4	3	3	3
341	3	0	2	1	1	0	2	3	4	1	2	1	1	0	0	2	2	2	5	5	4	5	5	5	5	5	5	2	2	5	5	4	4	4	4	4	4	0	0	5	5	5	5	5	3	5	5	4	4
342	3	1	2	1	1	1	2	3	3	2	1	1	2	1	1	4	4	4	5	5	4	5	5	5	5	5	4	4	3	4	4	3	5	5	5	5	4	0	1	5	4	4	5	4	4	4	4	3	4
343	3	1	2	0	1	1	1	1	3	0	2	1	1	0	1	2	3	3	4	3	3	4	4	4	3	4	4	3	4	4	5	3	4	3	4	4	3	0	1	5	3	4	4	4	4	3	3	3	4
344	3	0	2	1	1	1	2	1	3	2	1	1	1	0	1	3	3	3	5	4	3	4	4	4	4	4	4	4	3	3	3	3	4	4	4	4	4	0	1	4	4	3	4	4	4	4	4	4	4
345	3	0	3	1	1	1	1	1	5	2	3	1	1	0	0	4	3	3	5	3	3	4	4	4	4	4	4	3	4	4	3	3	4	4	4	4	3	0	1	4	3	3	3	3	3	4	3	3	4
346	3	0	3	1	1	1	1	1	5	2	3	1	1	0	0	4	3	3	5	3	3	4	4	4	4	4	4	3	4	4	3	3	4	4	4	4	3	0	1	4	3	3	3	3	3	4	3	3	4
347	3	0	3	1	1	0	1	1	4	2	3	1	1	0	1	2	2	2	4	4	3	4	3	4	4	4	2	2	3	2	3	3	4	4	3	4	4	0	1	4	3	4	3	3	4	3	3	3	4
348	3	0	2	1	1	1	3	5	3	2	2	1	3	1	1	5	5	5	5	5	5	5	5	5	5	5	5	5	5	5	5	5	5	5	5	5	5	1	1	5	5	5	5	5	5	5	5	5	5
349	3	1	2	1	1	0	1	1	11	3	6	1	3	0	1	2	2	1	4	3	1	2	3	3	4	3	1	1	4	2	1	3	3	4	3	3	1	0	0	4	1	1	3	1	3	4	4	4	3
350	3	0	1	1	1	0	1	3	5	1	3	1	1	0	1	1	1	2	5	3	2	2	3	3	3	3	3	2	3	2	2	2	1	3	3	3	2	0	0	3	2	2	2	1	5	4	2	3	2
351	3	1	1	1	1	0	1	1	11	3	6	1	3	0	1	2	2	1	5	2	2	4	3	3	4	2	2	2	4	2	2	3	4	4	4	4	3	0	0	5	4	4	3	2	4	4	3	3	3
352	3	0	2	1	1	0	1	1	4	1	2	1	1	1	1	3	1	2	4	4	1	4	4	4	4	4	3	2	2	3	4	4	4	4	4	3	2	1	1	4	2	2	3	3	4	4	4	4	4
353	3	1	2	1	1	0	1	2	4	2	2	1	1	1	1	5	2	3	4	4	4	4	2	4	4	4	4	4	4	4	4	3	4	4	4	4	2	0	1	4	2	2	2	4	5	5	4	3	4
354	3	0	2	1	1	0	1	2	6	1	4	1	1	0	1	2	3	2	5	4	4	4	5	4	4	4	2	4	4	3	4	3	4	4	4	4	2	0	1	4	4	4	2	2	4	4	2	4	2
355	3	0	2	1	1	0	1	2	6	1	4	1	1	0	1	3	3	3	5	4	4	4	5	4	4	4	2	4	4	3	4	4	4	4	4	4	2	0	1	4	4	2	2	4	2	4	2	4	2
356	3	0	3	1	1	0	1	1	11	5	6	1	1	0	1	1	2	2	2	2	2	4	3	5	4	4	1	4	3	3	3	4	4	4	4	4	3	1	1	4	2	2	2	2	4	4	2	3	3
357	3	0	2	1	1	0	2	2	4	1	2	1	1	0	1	4	3	4	4	4	3	4	3	3	4	4	3	4	3	3	3	3	3	5	5	5	5	1	0	4	3	3	3	4	5	4	4	3	4
358	3	1	3	1	1	0	1	1	11	5	5	1	1	0	1	2	2	1	3	2	2	3	3	4	4	4	1	1	2	1	2	2	4	4	4	4	3	0	1	4	3	3	3	1	3	3	3	3	3
359	3	0	2	1	1	0	2	3	4	1	0	1	1	0	0	2	2	2	4	4	4	4	2	2	2	2	2	2	2	4	4	4	2	2	2	2	2	1	0	4	3	3	3	3	3	3	3	3	1
360	3	0	2	1	1	0	2	2	4	1	2	1	1	0	0	3	2	3	4	4	3	4	4	4	4	4	4	4	4	4	4	4	4	3	4	4	3	1	0	4	4	3	4	3	4	4	4	3	3
361	3	0	2	1	1	0	1	1	4	2	2	1	1	0	0	2	2	2	4	4	2	4	4	4	3	3	2	4	4	3	3	3	4	2	4	4	2	0	0	4	2	2	3	2	4	4	3	3	2
362	3	0	2	1	1	1	1	1	6	2	4	1	4	0	1	4	3	4	4	3	2	4	4	4	4	4	4	3	3	2	2	3	4	4	3	4	2	0	1	4	2	3	3	4	4	4	3	4	4
363	3	0	2	1	1	1	1	1	6	2	4	1	4	0	1	4	3	3	4	3	2	4	4	4	4	4	4	3	3	2	2	3	4	4	3	4	2	0	1	4	2	3	3	4	4	4	3	4	4
364	3	0	2	1	1	1	1	2	4	2	2	1	1	0	1	2	2	2	4	2	2	4	4	4	4	4	4	2	4	4	4	2	4	4	4	4	2	0	1	4	2	2	2	4	4	4	2	4	4
365	3	1	3	1	1	1	1	1	3	2	1	1	1	0	0	3	3	3	4	2	4	4	4	4	4	4	2	3	2	4	2	2	4	3	3	4	4	0	1	4	4	4	4	2	4	4	2	4	2
366	3	1	1	1	1	1	1	2	4	2	0	1	3	0	1	4	3	4	4	4	4	4	4	4	4	4	4	4	4	4	4	4	4	4	4	4	4	0	1	4	4	4	4	4	4	4	4	4	4
367	3	0	1	1	1	0	2	2	4	2	1	1	4	0	1	2	3	2	4	4	3	4	3	4	3	3	3	3	4	4	4	3	3	3	3	3	3	0	0	4	4	4	4	4	4	4	4	4	3
368	3	0	2	1	1	0	1	2	4	1	2	1	2	0	1	5	4	5	5	5	5	5	5	5	5	5	4	4	4	4	4	4	5	5	5	5	5	0	1	5	4	4	4	4	4	4	4	5	5
369	3	1	2	1	1	0	1	2	7	3	2	1	1	0	1	5	2	4	4	4	2	4	2	5	4	3	5	4	4	3	5	3	5	5	4	4	4	1	1	4	3	3	3	3	5	3	3	3	5
370	3	0	3	1	1	1	1	1	10	5	5	1	2	0	1	2	2	2	4	2	2	4	4	4	4	2	4	2	2	4	4	4	4	4	4	4	2	0	0	4	4	4	2	4	4	4	4	4	4
371	3	0	2	1	1	0	1	1	6	2	4	1	3	1	1	2	2	2	4	2	2	4	4	4	4	4	1	2	4	2	2	2	4	4	3	4	2	1	1	4	3	3	2	2	4	4	3	4	3
372	3	0	2	1	1	0	1	1	4	1	2	1	1	0	1	4	2	2	5	4	2	4	5	5	5	4	4	4	4	4	4	2	5	4	4	5	2	0	1	5	3	3	2	3	5	4	3	4	4
373	3	1	3	1	1	1	1	1	2	2	2	1	1	0	1	4	2	4	4	3	3	4	4	4	4	4	4	3	3	4	3	3	4	4	4	4	3	0	1	4	3	2	3	4	4	4	3	3	4
374	3	1	3	1	1	1	1	1	2	2	2	1	1	1	1	4	2	4	4	3	3	4	4	4	4	4	4	3	3	4	3	3	4	4	4	4	3	0	1	4	3	2	3	4	4	4	3	3	4
375	3	0	2	1	1	0	1	1	5	1	3	1	1	0	0	2	3	3	3	3	4	3	3	3	4	3	3	3	4	3	4	3	4	3	4	4	3	1	1	4	3	3	2	2	3	3	3	4	3
376	3	1	3	1	1	0	1	2	5	4	3	1	1	0	1	2	2	3	4	3	2	3	3	4	3	4	2	2	3	3	3	3	4	2	3	4	3	0	0	3	3	3	2	3	3	3	4	3	4
377	3	1	2	1	1	0	1	2	5	1	3	1	1	0	1	3	2	2	4	3	2	2	2	3	4	4	2	2	2	1	1	2	2	2	2	4	2	0	0	4	2	2	2	2	4	4	1	2	2
378	3	1	2	1	1	0	1	2	5	1	3	1	1	0	1	2	2	2	4	2	2	4	2	4	4	4	2	2	2	2	2	2	2	2	2	3	2	0	1	4	4	2	4	2	4	3	1	2	2
379	3	0	2	1	1	0	1	2	5	1	3	1	3	0	1	1	1	1	2	2	1	4	4	3	5	4	4	2	4	3	3	2	4	5	5	5	3	0	0	4	1	1	1	1	3	4	2	2	2
380	3	1	3	1	1	0	1	1	5	3	2	1	3	1	0	4	4	3	4	4	4	4	4	4	4	4	4	4	4	4	4	4	4	4	4	4	4	1	0	4	4	4	2	4	4	4	4	4	4
381	3	0	3	1	1	1	1	2	5	3	3	1	3	1	1	5	4	4	4	4	4	4	5	4	4	4	4	4	4	4	4	3	5	5	5	4	5	1	1	4	4	4	4	4	4	4	3	4	4
382	3	1	3	1	1	0	1	3	5	3	2	1	3	1	1	4	4	2	2	4	4	4	4	4	4	4	4	4	4	4	4	2	4	4	4	4	4	1	0	4	4	4	2	2	4	4	4	4	4
383	3	1	3	1	1	0	1	2	5	4	3	1	1	0	1	2	3	2	4	3	2	4	3	4	3	4	2	2	3	3	3	3	4	3	3	4	2	0	0	3	3	4	2	2	4	3	2	3	3
384	3	1	3	1	1	0	1	2	5	3	2	1	3	1	1	4	4	3	5	4	4	4	4	4	4	4	5	4	4	4	4	4	4	4	4	4	4	1	0	4	4	4	4	3	5	5	4	4	4
385	3	0	2	1	1	0	1	1	4	1	2	1	2	0	1	2	2	2	4	3	3	3	4	4	4	4	1	4	4	3	3	2	4	4	4	4	3	0	1	4	4	3	2	3	4	4	4	4	4
386	3	0	2	1	1	0	1	1	7	2	4	1	1	0	0	1	1	1	5	3	2	3	3	4	4	3	1	3	3	3	3	2	5	5	5	5	4	0	1	4	4	3	4	3	4	4	3	3	4
387	3	1	2	1	1	0	1	1	41	1	4	1	2	0	0	1	1	1	3	2	2	4	4	4	4	4	2	1	4	2	3	2	4	4	4	4	2	0	0	2	2	3	4	2	3	2	2	2	2
388	3	0	2	1	1	1	1	1	4	2	2	1	3	0	1	4	4	4	4	4	3	4	4	4	4	4	4	3	3	3	3	3	4	4	4	4	3	1	1	4	3	3	3	4	4	4	3	4	4
389	3	1	2	1	1	1	1	1	4	2	1	1	3	0	1	4	4	4	4	4	3	4	4	4	4	4	4	3	3	3	3	3	4	4	4	4	4	0	1	4	4	4	4	4	4	4	3	4	4
390	3	1	2	1	1	1	2	3	4	2	2	1	1	0	1	2	4	4	4	4	2	3	3	4	4	4	2	2	4	4	3	3	4	4	4	4	4	0	0	3	3	4	4	4	4	4	4	4	4
391	3	0	2	1	1	1	1	4	5	3	3	1	1	1	0	3	2	3	5	2	3	4	4	4	4	4	3	3	3	3	2	3	4	4	4	4	2	0	1	5	3	3	2	4	5	4	4	4	4
392	3	0	2	1	1	1	1	3	4	2	2	1	1	0	1	4	4	4	5	4	4	5	5	4	4	4	4	4	4	4	4	4	5	5	4	4	4	0	1	5	3	4	4	3	5	4	4	4	4
393	3	1	2	1	1	1	3	2	5	3	3	1	1	0	1	3	3	2	4	3	3	3	4	4	4	4	3	3	3	3	3	3	4	4	4	4	3	0	1	4	3	3	3	3	4	4	4	4	4
394	3	0	2	1	1	0	1	1	5	1	3	1	3	0	1	1	1	1	2	2	2	4	3	4	5	4	1	2	4	3	2	3	4	4	4	3	1	0	0	5	1	1	4	1	4	4	4	3	3
395	3	0	2	1	1	1	3	3	10	5	5	1	2	0	1	4	2	2	4	3	3	4	2	3	3	3	4	3	2	2	4	2	4	4	4	4	4	0	1	4	4	3	4	4	3	3	4	2	4
396	3	1	2	1	1	1	1	1	4	2	0	1	2	0	1	4	4	4	4	4	4	4	4	4	4	4	3	3	3	3	3	3	4	4	4	4	3	0	1	4	3	3	4	3	4	4	4	4	4
397	3	1	2	1	1	0	2	4	5	2	3	1	1	0	1	3	2	2	5	2	3	3	4	4	4	3	3	3	3	3	3	3	4	4	3	3	3	0	1	4	4	3	3	2	5	4	4	4	4
398	3	0	2	1	1	0	1	2	4	2	2	1	2	0	1	2	2	2	5	2	2	1	1	1	5	5	1	1	4	2	2	2	4	4	3	4	2	0	1	4	2	2	2	2	5	5	3	2	2
399	3	0	1	0	1	1	1	1	5	2	3	1	6	1	1	2	2	2	5	3	2	3	3	4	3	3	3	2	3	3	2	3	3	3	3	3	2	0	0	5	3	2	3	2	5	3	2	3	3
400	3	1	1	0	1	1	1	1	5	2	3	1	5	0	1	2	2	2	5	3	2	3	3	3	4	3	3	2	3	3	2	3	3	3	3	3	2	0	0	4	3	2	3	2	4	3	2	3	3
401	3	1	3	1	1	1	3	2	3	2	3	1	2	0	1	2	2	2	5	3	2	4	5	4	4	4	2	2	4	4	3	3	5	4	4	4	2	0	0	5	3	3	2	3	5	5	2	3	3
402	3	0	2	1	1	0	4	5	6	1	4	1	1	0	1	4	2	1	5	3	2	4	1	4	3	4	2	3	3	3	2	3	3	4	4	5	3	1	1	4	3	3	2	2	4	4	3	3	3
403	3	0	2	1	1	1	1	1	4	2	2	1	1	0	0	2	2	2	4	4	2	4	4	4	4	4	2	2	4	4	2	2	4	4	4	4	2	0	1	4	2	2	4	4	4	4	4	4	4
404	3	0	2	1	1	1	2	2	4	2	2	1	1	1	1	2	4	2	4	4	4	4	4	4	4	4	4	3	3	4	4	3	4	4	4	4	3	0	1	3	3	4	4	4	4	4	4	4	4
405	3	1	2	1	1	1	3	2	5	3	2	1	3	1	1	4	3	2	4	4	2	4	4	4	4	4	2	2	4	4	3	3	4	4	4	4	2	0	1	4	4	4	4	4	4	4	4	4	4
406	3	0	2	1	1	1	1	1	4	2	2	1	2	0	1	1	2	1	5	1	3	5	3	5	5	5	1	1	4	4	2	3	5	4	3	5	2	1	1	3	4	4	4	3	3	3	4	3	3
407	3	0	3	1	1	1	2	3	5	3	4	1	1	0	0	2	2	2	3	4	3	2	4	4	4	4	4	3	2	2	4	4	4	4	4	4	3	0	1	3	3	4	4	2	4	2	2	2	2
408	3	1	2	1	1	0	1	1	5	1	4	1	1	0	1	1	1	1	3	1	1	3	3	3	3	3	1	1	1	1	1	1	3	4	3	3	3	0	0	4	3	3	1	1	4	3	3	1	1
409	3	0	3	1	1	1	2	3	6	4	3	1	1	0	1	4	2	2	3	3	2	4	4	4	4	4	4	4	2	4	4	3	4	4	3	3	3	0	1	4	4	4	4	4	4	4	2	4	4
410	3	1	3	1	1	1	1	2	5	2	3	1	3	0	1	4	2	2	3	2	3	4	4	4	4	4	4	4	2	4	4	3	4	4	3	3	3	0	0	4	4	4	4	2	4	4	4	4	4
411	3	1	2	1	1	0	2	2	4	2	2	1	2	1	0	2	2	3	5	3	2	4	5	5	5	4	1	4	5	5	5	5	5	5	5	5	3	0	0	5	4	3	4	3	4	4	4	4	4
412	3	1	2	1	1	0	3	2	7	2	5	1	2	0	1	1	2	1	4	2	2	2	2	2	4	2	1	3	3	3	3	3	4	4	3	4	2	0	1	4	4	3	4	2	4	4	3	4	4
413	3	1	3	1	1	1	4	5	5	3	1	1	1	0	1	4	4	4	3	4	4	4	4	4	4	4	4	2	4	4	4	2	4	4	4	4	3	0	0	4	4	4	4	4	4	4	4	4	4
414	3	0	3	1	1	1	1	1	2	2	2	1	2	0	1	4	2	4	4	4	3	2	2	4	4	3	4	2	2	4	4	2	4	4	3	3	3	0	1	4	4	4	4	4	4	4	2	4	2
415	3	1	2	1	1	0	1	2	5	1	3	1	3	0	0	3	3	3	4	3	3	2	4	4	4	3	4	3	3	4	3	4	4	4	4	4	3	0	0	4	3	2	3	3	4	4	3	2	4
[truncated: 79 more columns]

## Sheet: Sheet2
序号	区域	性别	年龄	婚姻	移民时间	民族	月工资	年总收入	人口	劳动力	老人和孩子	住房面积	文化程度	技能培训	健康状况	总体M	收入水平M	居住条件M	家庭和睦M	生活质量M	成员就业M	社区治安M	社区干群M	社区卫生M	社区邻里M	社区管理M	住房政策M	就业政策M	医保政策M	养老政策M	低保政策M	金融政策M	交通环境M	教育环境M	医疗环境M	生态环境M	就业环境M	身份状况	定居意愿	与本地人关系	就业方式S	收入来源S	消费方式S	住房方式S	语言环境S	社会交往S	被人歧视S	业余生活S	移民身份S
	LY07	2	54	1	2	2	2						1	0	0		1	1	4	1		1	1	1	2		3	2	2	2		2	2	2		2	2			2	2	2	2	2	4	4	4	4	4
	LY02	2	35	1	2	2	2						1	0	0		1	1	4	1		1	1	1	4		2	2	1	1		1	1	1		1	1			2	2	2	2	2	4	4	4	4	4
	LY03	2	44	1	1	2	2						3	0	0		2	2	4	2		1	1	1	1		1	1	4	4		1	1	1		1	1			5	2	2	2	2	4	2	2	2	4
	LY08	2	44	1	1	2	2						1	0	0		1	1	4	4		4	4	4	4		1	1	1	1		1	4	4		4	4			2	4	2	2	4	4	2	2	4	2
	LY23	1	40	1	1	2	2						2	0	0		4	4	5	4		4	4	5	5		4	2	4	4		4	5	5		4	3			1	4	3	4	3	4	4	3	4	4
	LY21	1	33	1	1	2	3						3	0	1		3	1	5	3		2	3	3	5		5	4	4	3		3	3	3		3	4			2	2	4	5	4	4	4	4	4	4
	LY04	2	36	1	1	1	2						3	0	0		2	4	4	4		2	3	2	4		4	4	4	4		2	4	2		2	2			2	4	4	4	4	4	4	4	4	4
	JR17	1	57	1	3	2	2						2	1	0		2	2	5	3		4	4	3	5		2	2	3	3		2	4	3		4	3			3	2	2	3	1	4	3	3	4	3
	LY05	1	28	1	1	2	2						3	1	1		4	4	4	4		2	2	2	4		1	1	4	4		1	4	4		2	2			1	2	2	2	2	4	4	4	4	5
	GQ09	2	21	1	1	1	2						5	1	0		2	3	5	4		3	3	2	5		2	2	2	2		2	5	3		4	2			1	3	1	2	2	5	5	4	3	4
	JN19	2	27	1	3	2	2						3	0	1		3	2	5	3		3	2	2	4		2	3	3	3		3	2	2		2	2			2	3	3	3	3	5	5	5	5	4
	LY17	1	28	1	2	1	2						3	0	1		3	3	3	3		4	4	4	4		2	2	2	2		2	3	3		3	3			3	2	2	2	2	4	4	4	4	3
	GQ11	2	45	1	1	2	2						1	1	0		4	4	5	3		4	4	4	5		3	4	2	2		4	4	4		5	4			1	4	3	4	4	4	5	3	2	4
	GQ12	2	30	1	2	2	1						2	1	1		3	4	5	2		4	4	3	5		4	1	4	4		4	5	5		4	2			2	2	1	1	5	5	5	5	3	3
	JR13	1	38	1	4	2	2						2	0	1		2	2	5	4		4	4	4	5		2	2	2	2		2	5	5		5	5			1	4	2	4	2	4	4	3	4	4
	GQ14	1	22	2	1	1	3						4	1	1		5	5	4	5		3	5	4	5		4	4	4	4		4	5	4		4	5			1	2	4	5	5	5	5	4	5	5
	GQ13	2	25	1	2	1	2						5	0	0		2	3	5	2		4	3	3	3		4	2	3	3		3	5	3		4	2			3	2	1	2	4	5	5	3	4	3
	JN20	2	29	1	5	2	2						3	1	1		4	2	5	4		4	5	4	5		3	3	5	3		3	2	3		4	3			2	2	3	4	3	5	5	3	5	3
	GQ10	1	54	1	2	1	1						4	1	0		2	5	5	2		2	2	2	5		5	2	4	2		1	5	3		4	5			1	2	2	2	5	4	4	1	2	4
	JR05	2	30	1	5	2	2						1	1	1		3	2	3	3		2	2	2	5		2	2	4	3		3	3	4		4	3			2	3	3	3	2	4	2	2	3	3
	LY14	1	44	1	2	2	2						2	0	1		2	4	4	5		4	4	4	3		2	3	3	3		3	4	4		4	3			1	4	2	3	5	4	4	4	4	5
	GQ22	1	19	2	1	1	4						3	0	1		3	3	3	3		3	3	3	3		3	3	3	3		3	3	3		3	3			3	3	3	3	3	3	3	3	3	3
	GQ17	2	27	1	1	1	2						3	0	1		2	4	5	4		4	4	5	3		3	2	3	2		3	2	4		4	3			2	4	2	4	4	4	4	4	3	4
	JR06	1	32	1	5	2	3						5	1	1		3	3	4	3		2	2	2	2		1	2	3	3		3	3	3		3	2			3	3	3	3	2	4	3	4	3	4
	LY18	2	30	1	1	1	2						2	0	0		4	4	4	4		3	4	3	4		4	4	4	4		4	3	3		3	3			2	4	4	4	4	5	5	5	5	4
	LY27	2	25	1	1	2	1						5	1	1		4	3	5	4		4	2	4	5		4	4	3	3		3	2	4		4	3			2	4	4	4	4	5	5	4	3	4
	JR04	2	36	1	4	2	3						1	0	0		2	2	5	2		1	2	1	2		4	2	4	4		4	1	1		2	2			2	2	3	4	4	5	4	3	3	2
	JN13	2	25	1	3	1	1						5	0	1		3	1	5	2		2	2	2	4		2	4	4	4		3	3	2		3	4			2	2	4	2	1	5	2	2	3	2
	LY24	1	37	1	1	1	1						3	0	0		3	4	5	3		1	3	1	3		5	5	5	3		1	3	5		3	3			3	3	5	2	1	3	3	3	3	3
	LY13	2	28	1	1	2	1						3	1	0		2	5	5	5		5	5	2	5		5	2	5	5		4	5	4		4	2			2	4	2	4	4	5	4	4	4	4
	GQ27	1	32	1	2	2	1						3	1	0		1	4	5	1		1	3	1	4		5	3	3	5		5	5	3		4	4			1	4	1	4	5	5	4	4	4	5
	LY16	1	42	1	1	2	2						3	0	0		2	4	4	2		3	3	3	3		4	4	4	4		4	2	4		4	3			2	4	4	4	4	4	4	4	4	3
	LY20	1	23	2	1	1	2						5	0	0		2	3	5	3		4	4	4	4		5	3	4	4		3	3	4		4	3			2	3	2	2	3	4	2	2	1	4
	JN05	2	47	1	3	1	1						1	0	0		3	2	5	4		2	3	1	4		4	4	4	4		4	4	2		1	2			2	2	4	2	2	4	4	4	4	4
	JN04	2	32	1	5	1	3						3	0	1		2	2	5	2		4	3	2	4		2	2	3	3		2	4	4		2	2			2	2	2	2	2	4	4	3	4	4
	LY09	2	25	1	1	2	4						2	0	0		4	4	4	4		4	3	2	4		4	4	2	2		2	4	3		4	4			2	4	4	4	4	4	4	4	4	4
	LY22	1	30	1	2	2	1						3	0	1		3	4	5	4		4	5	3	4		5	3	5	3		4	4	4		5	4			2	4	4	4	4	5	5	5	5	4
	JR09	1	42	1	2	2	2						2	0	1		5	1	5	3		2	1	2	4		1	1	5	3		1	5	3		1	1			3	4	4	4	1	5	3	1	4	4
	JN21	2	45	1	2	2	2						1	0	0		3	3	4	4		1	4	4	5		3	2	4	3		2	3	4		4	2			3	3	4	4	4	2	2	3	3	4
	JN14	2	30	1	5	1	3						5	0	1		4	4	4	4		2	1	1	3		2	1	2	2		2	3	2		1	2			1	2	4	3	4	4	4	4	4	5
	JN06	1	41	1	4	1	2						1	0	0		2	3	4	2		2	4	1	4		2	2	3	3		2	4	2		2	2			2	2	4	2	2	4	4	4	4	4
	GQ24	1	36	1	2	1	3						2	0	1		3	4	5	4		4	4	4	5		4	2	5	5		3	4	4		4	3			2	4	2	3	4	5	3	3	3	4
	GQ16	1	29	2	2	1	2						5	0	1		4	4	4	4		4	3	4	3		3	2	3	3		3	4	3		4	4			2	3	2	4	4	4	3	4	4	4
	JN17	1	33	1	5	2							2	0	0		1	1	5	2		2	4	2	4		1	2	2	2		3	2	3		3	3			4	2	2	2	1	5	5	4	4	4
	GQ19	2	40	1	1	1	1						2	1	1		2	4	2	2		4	2	4	2		4	2	4	4		2	4	4		4	1			4	2	2	2	5	3	2	4	4	4
	GQ25	2	33	1	2	2	1						1	0	1		2	2	5	2		5	5	2	3		1	2	1	4		1	5	5		5	1			2	4	1	2	5	5	5	4	3	4
	JN10	2	34	1	4	1	1						4	0	1		2	2	4	2		4	4	2	5		1	3	4	3		2	4	2		4	2			2	2	2	2	1	4	4	4	4	4
	JN15	1	43	1	4	2	4						4	0	0		2	1	5	3		4	2	3	4		2	4	4	3		2	4	3		4	2			1	2	3	4	2	4	4	4	4	4
	GQ18	2	26	1	1	2	1						3	1	1		2	4	5	4		4	4	2	5		3	4	4	4		3	4	4		4	4			2	2	3	4	4	5	4	4	4	4
	JR12	1	18	1	4	2	2						2	0	0		3	3	5	3		2	4	2	4		3	2	2	1		1	2	2		2	2			3	2	1	2	1	4	3	2	3	2
	JR01	1	44	1	1	1	2						2	0	1		4	1	2	3		3	3	4	2		1	2	4	3		4	4	4		3	3			3	3	3	5	3	4	4	4	3	2
	JN02	1	70	1	5	2							1	0	1		3	4	5	4		2	4	2	5		2	2	2	2		2	4	4		4	4			2	4	4	4	4	4	4	3	4	4
	JR11	1	45	1	3	2	2						2	0	0		3	2	5	4		4	3	4	3		2	2	3	2		2	4	4		2	4			1	4	4	4	2	5	5	3	4	4
	LY26	1	33	1	1	2	2						2	0	0		3	3	5	3		1	2	1	2		2	1	3	2		3	4	4		4	3			4	3	2	4	2	4	3	3	2	2
	LY11	1	26	1	2	1	3						4	0	1		4	4	5	4		3	4	3	4		2	3	3	3		3	2	3		3	3			2	2	3	4	5	5	3	4	4	4
	GQ05	1	23	2	2	1	3						3	0	0		3	2	4	3		4	3	4	4		3	3	3	3		3	3	3		4	4			2	3	3	3	3	3	3	3	3	4
	JR20	2	36	1	4	1	2						2	0	0		2	2	3	2		3	1	4	4		2	2	2	2		3	4	4		2	2			1	2	3	2	3	4	3	2	4	2
	GQ21	1	29	1	2	1	1						3	0	1		2	3	5	2		2	3	2	3		2	2	5	5		3	5	4		2	3			3	4	3	2	3	4	4	4	2	4
	JR19	1	50	1	2	2	2						6	0	0		3	2	4	3		4	4	4	4		3	4	4	4		3	3	3		3	3			2	4	3	4	3	3	3	3	3	4
	JR14	1	25	2	3	1	1						4	0	1		4	4	4	3		4	4	4	4		3	3	3	3		2	4	3		3	2			1	4	3	3	1	5	5	4	5	5
	LY25	1	28	1	1	1	2						3	0	0		2	4	5	2		3	3	4	4		1	2	1	1		2	2	3		4	1			2	3	3	2	2	5	5	3	2	4
	JN03	2	34	1	5	2	3						2	0	1		1	1	5	3		4	3	4	3		1	2	2	2		2	4	4		4	3			2	2	2	2	1	3	3	2	1	1
	JR18	2	45	1	5	1	2						2	0	1		3	2	4	3		5	5	5	5		5	2	4	4		3	5	3		5	3			2	4	4	4	4	4	4	3	4	4
	GQ28	2	32	1	2	2	2						1	0	0		1	4	4	3		2	1	4	2		5	2	2	2		2	4	4		4	2			3	2	1	2	4	4	3	3	3	4
	GQ23	2	40	1	2	2	2						1	0	1		2	2	4	2		4	3	2	5		2	2	5	5		2	4	4		2	2			2	3	3	3	3	4	5	3	2	3
	JR07	2	32	1	2	1	1						3	0	1		2	3	5	3		2	4	4	5		4	4	3	3		3	5	5		5	5			2	5	3	3	5	5	5	5	4	5
	GQ20	1	30	1	1	1	2						5	0	1		2	4	5	3		3	5	4	5		5	2	2	2		3	2	2		4	2			1	2	3	2	4	5	5	2	4	5
	GQ07	2	40	1	2	2	2						1	1	0		4	4	5	2		3	3	3	3		4	3	3	3		3	4	3		3	2			2	3	2	2	3	4	3	3	3	3
	JN09	1	48	1	4	1	3						2	0	1		3	1	4	1		3	2	3	3		1	2	2	2		2	4	4		3	3			3	3	4	3	1	4	4	3	3	2
	GQ31	1	32	1	1	1	4						4	0	0		2	1	5	2		4	3	2	3		2	2	4	4		4	4	4		4	2			2	2	2	2	2	4	4	4	4	4
	JR16	1	49	1	2	1	2						4	0	0		3	2	5	2		5	3	2	4		3	2	2	2		4	4	4		3	3			1	2	2	2	2	4	4	3	4	4
	JR22	2	32	1	2	1	1						3	0	1		2	3	5	3		2	3	4	4		4	4	3	3		3	4	4		4	3			2	4	4	4	4	4	4	4	4	4
	GQ30	1	30	1	1	2	1						1	0	0		3	2	3	3		3	3	3	4		4	1	3	3		1	3	3		3	1			2	3	2	1	2	3	3	3	3	3
	JN01	1	66	1	4	1							2	0	1		3	4	5	4		2	4	4	5		2	2	2	2		2	4	5		3	3			1	4	3	4	4	5	4	2	4	2
	GQ08	2	50	1	2	2	1						1	1	0		2	2	5	3		2	3	4	3		4	2	2	3		2	4	4		3	2			3	4	2	1	2	4	3	2	3	3
	JR03	1	42	1	2	2	2						3	0	0		3	1	4	1		4	2	4	3		1	2	3	3		2	4	4		4	3			3	3	4	3	2	4	3	3	2	3
	JN12	1	56	1	3	1	2						3	0	0		1	2	5	3		1	4	1	4		2	2	3	3		3	4	3		2	2			3	1	3	3	1	1	2	1	3	2
	LY12	1	41	1	2	1	2						3	1	0		3	4	5	4		3	3	1	4		3	4	4	3		3	5	5		4	4			3	4	2	2	4	5	4	3	4	4
	GQ15	2	37	1	3	2	1						2	0	0		2	5	5	1		4	4	4	4		5	1	4	4		5	5	4		5	1			3	3	1	2	5	4	4	3	4	4
	JN18	2	27	1	5	2							5	1	1		1	1	5	1		1	3	1	3		1	2	3	4		3	4	3		1	3			3	4	2	2	1	4	4	4	3	3
	GQ29	1	34	1	2	2	2						3	1	0		2	4	4	3		4	3	5	4		4	3	4	2		2	4	2		4	2			2	2	4	2	4	4	4	4	4	4
	JR21	1	30	1	3	1	3						5	1	1		4	1	5	3		2	3	2	3		1	4	3	3		4	4	4		2	2			4	4	2	4	2	5	5	5	4	4
	JN08	1	20	1	3	2	2						2	0	0		2	2	3	2		2	4	2	3		3	3	3	3		3	3	3		3	3			3	3	3	1	2	3	3	3	3	3
	JR08	2	32	1	3	2	2						1	0	1		1	1	5	2		1	1	1	4		1	1	5	3		3	4	1		1	1			1	3	1	2	1	5	2	3	1	4
	GQ26	1	55	1	2	2	1						2	0	0		3	5	5	4		5	5	3	5		5	2	3	3		2	5	1		5	1			2	1	2	4	4	4	4	2	1	1
	JN16	1	44	1	5	2							3	0	0		1	1	5	1		1	4	1	5		1	1	3	4		3	5	4		3	2			4	2	2	1	1	5	5	5	4	1
	GQ06	1	64	1	2	2	1						1	0	0		1	2	5	1		3	2	3	3		1	1	1	3		3	3	3		3	3			3	1	1	1	1	4	3	2	3	3
	JR02	1	50	1	3	1	2						2	0	0		1	1	5	2		1	3	2	4		1	3	3	3		3	4	4		1	2			1	4	3	4	1	5	4	5	3	4
	LY10	1	35	1	2	1	3						3	0	1		3	3	5	3		1	1	2	3		3	2	3	3		3	4	3		3	3			2	3	3	2	4	5	3	2	4	4
	LY15	2	38	1	1	2	2						1	0	1		4	4	4	5		4	4	4	3		2	2	2	2		2	2	2		3	3			2	4	4	4	4	4	4	4	5	2
	GQ03	2	30	1	1	2	3						1	1	0		3	2	4	2		3	3	2	2		4	2	4	3		2	4	2		4	2			4	2	2	3	4	3	2	2	4	3
	JN07	1	43	1	3	1							1	0	0		2	1	5	4		1	3	3	4		4	1	4	4		4	5	3		4	4			2	4	2	4	2	4	4	4	4	4
	LY01	2	30	1	2	2	3						1	0	0		2	2	4	2		4	1	4	3		2	2	3	4		3	4	3		4	2			3	2	2	2	2	4	4	4	4	3
	LY19	1	30	1	1	2	3						3	0	1		4	4	4	4		3	3	4	3		3	3	3	3		3	4	4		4	4			2	4	4	4	4	5	5	5	5	3
	JR15	2	55	1	3	1							2	0	0		3	2	5	3		3	3	3	5		3	3	5	5		4	3	3		3	3			2	3	3	4	4	4	4	3	2	2
	LY06	1	55	1	1	1	4						2	0	0		2	2	4	2		1	4	1	4		2	2	2	2		1	4	4		1	1			2	4	4	4	4	4	4	4	4	4
	JR10	1	48	1	3	2	2						1	0	0		2	2	5	2		4	5	4	5		2	2	2	2		2	4	4		4	2			2	3	3	3	3	4	4	4	4	4
	GQ04	2	47	1	2	2	2						2	1	0		3	4	4	2		3	4	4	5		4	2	4	5		4	5	3		4	4			1	4	4	4	4	5	5	5	3	2
	GQ02	2	49	1	2	2	1						1	0	0		2	5	3	3		2	4	2	3		4	2	2	3		2	4	3		5	2			3	4	2	3	4	3	3	3	4	2
	GQ01	2	32	1	2	2	2						1	0	0		2	4	4	4		2	3	4	2		4	2	4	4		3	4	2		5	2			4	2	3	2	4	4	2	2	3	2
	JN11	2	38	1	3	1	2						2	0	0		2	1	5	4		3	1	3	3		1	1	3	3		3	4	2		3	2			4	3	1	2	2	5	3	2	4	2
[truncated: 78 more columns]
